# Supplementary material for: Dapagliflozin ameliorates diabetes-induced spermatogenic dysfunction by modulating the adenosine metabolism along the gut microbiota-testis axis
Source: Sci Rep. 2024 Jan 5;14:641. doi: 10.1038/s41598-024-51224-2 (PMC10770392; doi:10.1038/s41598-024-51224-2)
Supplement: Supplementary file 3 — Supplementary Data S1. [file 41598_2024_51224_MOESM3_ESM.xlsx]

## Sheet: neg_ALL_gut_sample_data
Index	Compounds	Formula	Precursor(g/mol)	Mass(g/mol)	RT(min)	Class I	Class II	MS_level	score	source	cpd_ID	HMDB	Pubchem CID	CAS	Metlin	wt_1_gm	wt_2_gm	wt_3_gm	wt_5_gm	wt_7_gm	wt_8_gm	db_1_gm	db_2_gm	db_4_gm	db_5_gm	db_6_gm	db_8_gm	DA_1_gm	DA_3_gm	DA_4_gm	DA_5_gm	DA_6_gm	DA_8_gm	mix01	mix02	mix03	kegg_map
MEDL00548	N-Acetylaspartate	C6H9NO5	175.043	175.048	1.1377	Amino acid and Its metabolomics	Amino acid derivatives	MS2-MetDNA	0.9733	rp	C01042	HMDB0000812	65065	997-55-7	-	14638.7	22704.3	24843.5	17440.3	72390.1	32309.3	34235.5	16942.4	28443.8	26225.8	34184	27982.8	12170.4	18629.2	3590	2695.69	3099.77	28371.5	25148.7	25201.9	24665	ko00250,ko01100
FDATP00611	Sertaconazole nitrate	C20H16Cl3N3O4S	499.995	500.99	3.1866	Others	FDA	MS1	0.7488	rp	-	-	200103	99592-39-9	-	5087.24	3713.33	3640.44	4602.01	3414.13	5810.78	4376.45	2025.95	9299.43	6192.52	3779.16	3045.48	5347.94	6308.68	2172.45	5071.19	3541.56	5463.27	4564.68	4495.94	4395.63	--
MW0124396	Imiquimod	C14H16N4	256.163	240.137	6.8911	Heterocyclic compounds	Heterocyclic compounds	MS1	0.7199	rp	D02500	HMDB0014862	57469	99011-02-6	-	7982.73	7730.16	7535.31	5051.2	4039.47	22118.7	6898.07	5887.01	4894.84	5958.32	13266.2	4930.43	13268	8462	9623.36	5084.26	12334.8	11905	6707.53	6828.08	6698.64	--
MEDL02140	4-Hydroxybenzoic Acid	C7H6O3	137.024	138.032	3.0526	Phenolic acids	Phenolic acids	MS2-Search-Local	0.7578	rp	C00156	HMDB0000500	135	99-96-7	-	75460.8	87340.1	163436	21467.8	69894.5	53696.9	34935.1	34527.6	43695.9	40023.4	51041.8	29772.3	56400.1	29641.6	68363.8	34786.2	32641.7	71850.8	64663.9	65566.7	63422.2	ko00130,ko00790,ko01100,ko01240
MW0111648	1-(4-Hydroxyphenyl)ethanone	C8H8O2	121.029	136.052	5.7689	Aldehyde,Ketones,Esters	Ketones	MS1	0.8626	rp	C10700	-	7469	99-93-4	-	65680.7	28088.2	82227	32492.5	38133	44682.6	39442.1	30263.3	79642.5	33926.7	62303.4	31350	57012	27785.9	33199.5	40079.4	66144.2	45940.2	76106.7	68347.5	68815.1	ko01100
MEDL01997	Prunasin	C14H17NO6	294.101	295.106	3.3391	Alkaloids	Alkaloids	MS1	0.7146	rp	C00844	HMDB0034934	119033	99-18-3	-	5276.21	12348.2	5302.78	6882.24	4547.56	10274.2	8098.77	721.02	15507.2	8633.42	7953.48	1379.88	9770.16	19591.8	81877.7	9584.78	10614.1	726.74	11800.4	11812.7	12001.1	ko01100
MEDN1476	Allantoic acid	C4H8N4O4	212.029	176.055	0.8303	Amino acid and Its metabolomics	Amino acid derivatives	MS2-MetDNA	0.8406	rp	C00499	HMDB0001209	203	99-16-1	-	16190.8	25196.5	21181.3	13384.2	28521.5	23763.5	21043.8	20803.8	13059.1	14386.6	18358.3	16596.5	25669	15965.2	21217.1	11633.6	22589.3	25682.4	20923.3	21063.7	21015.4	ko00230,ko01100
MW0124133	Flumetsulam	C12H9F2N5O2S	360.022	325.045	3.7466	Heterocyclic compounds	Heterocyclic compounds	MS1	0.6644	rp	C18852	-	91759	98967-40-9	-	329.86	6806.29	208.8	4830.52	7100.46	6445.52	4966.39	6171.7	7063.36	4885.62	2992.7	5083.32	5544.06	5757.59	3592.26	3997.69	2066.37	5670.7	4875.8	4895.57	4840.28	--
MW0125519	N,N-Dimethylpiperazine-1-sulfonamide	C6H15N3O2S	228.06	193.089	2.8897	Alcohol and amines	Amines	MS1	0.7199	rp	-	-	1094966	98961-97-8	-	5179.94	6460.61	2911.32	5799.85	6838.35	8013.6	2782.63	2336.05	771.51	6431.16	4188.62	1026.27	7475.43	6010.22	7505.98	4964.63	6633.36	5287.96	6379.68	6438.65	6395.75	--
MW0151988	Kalbreclasine	C20H23NO12	336.072	469.122	5.4083	Alkaloids	Alkaloids	MS1	0.6718	rp	C08529	-	441595	98900-01-7	-	7373.54	27938	50480.6	15552.8	47614.2	38445.7	34548.7	32499.6	20764.6	4385.1	63989.2	4397.51	71545.5	19963.3	43241.6	7380.49	14095.2	106062	29280.4	29277.2	29131.5	--
MW0156374	Rhodamine 6G	C28H31ClN2O3	477.194	478.202	9.7288	Heterocyclic compounds	Heterocyclic compounds	MS1	0.9835	rp	C11177	-	13806	989-38-8	-	10008.7	11974.2	19733.2	4614.85	15497.9	10545.9	23431	22487.3	20136.2	16060.8	15113	4206.03	42189.9	31352.7	24067.7	17236.4	30593.8	65297.2	24151.7	24087.1	24083	--
FDATP01264	Metroprolol succinate	C34H56N2O10	489.322	652.394	7.7345	Others	FDA	MS1	0.9813	rp	-	-	62937	98418-47-4	-	709.5	2999.71	6862.37	16101.1	8621.89	8118.15	26995.6	1260.42	28405.5	6210.83	5068.61	11669.8	2419.38	8712.48	1327.6	22985.8	10651.2	3832.04	9518.98	9773.58	9542.5	--
MW0119483	3-Bromo-8-chloro-1,5-naphthyridine	C8H4BrClN2	228.907	243.922	13.4803	Heterocyclic compounds	Heterocyclic compounds	MS1	0.7261	rp	-	-	13459137	97267-61-3	-	79460.5	84721.1	80208.4	86732.4	80559.5	82447.4	78387.3	68783.2	82137.6	75539.3	77282	79710.4	81440.9	78339.1	73483.7	69932.3	72394.2	71712.5	79295.3	79283.8	79800.8	--
MEDN1426	9(S),12(S),13(S)-TriHOME	C18H34O5	329.233	330.241	5.9151	FA	Oxidized lipids	MS2-Search-Local	0.8124	rp	C14833	HMDB04708	-	97134-11-7	-	21111.5	19940.9	21363.1	11359.6	21990.6	20889.7	16907.6	19879	21796.7	19778.6	23750	23658.8	35668.4	47267.3	855493	35262.6	42191.4	24241.2	87032.9	84809.6	83302.6	ko00591
MW0138079	Epigallocatechin	C15H14O7	305.07	306.074	3.4283	Flavonoids	Flavonoid	MS2-Search-DB	0.5666	rp	C12136	HMDB0038361	72277	970-74-1	-	54143.5	15.43	139418	10.01	98.72	53.25	519.09	41.27	1389.98	57142.5	3320.19	842.73	81.63	105.49	7428.94	76898	112648	51.53	23620.7	23812.6	23818.8	--
MEDN0200	L-Malic Acid	C4H6O5	134.017	134.022	0.8552	Amino acid and Its metabolomics	Amino acid and Its metabolomics	MS2-MetDNA	0.9918	rp	C00149	HMDB00156	222656	97-67-6	-	89350.2	43910.9	214185	45667.4	36176.3	28964.7	114035	86666.6	126857	284671	146851	176337	134785	273122	208531	305332	286688	232653	167350	168340	168215	ko00020,ko00620,ko00630,ko01100,ko01200,ko04742,ko04922,ko04964,ko05200,ko05211,ko05230
MW0007406	Isoeugenol	C10H12O2	183.082	164.084	3.1113	Benzene and substituted derivatives	Phenolics	MS2-Search-DB	0.5793	rp	C10469	HMDB0005802	853433	97-54-1	-	2.1146e+06	2.01532e+06	1.90158e+06	2.06558e+06	2.16086e+06	2.14725e+06	2.26547e+06	2.2398e+06	2.02733e+06	2.15411e+06	2.20146e+06	2.26609e+06	2.19258e+06	2.32439e+06	2.14591e+06	2.16343e+06	2.34831e+06	2.20684e+06	2.32951e+06	2.33694e+06	2.31903e+06	--
MW0005934	Acetarsol	C8H10AsNO5	257.939	274.978	1.8191	Benzene and substituted derivatives	Benzene and substituted derivatives	MS1	0.7192	rp	D07110	-	1985	97-44-9	-	3715.03	5937.39	1033.72	7366.68	5296.87	3549.54	7655.57	5550.26	2750.88	2604.82	1517.78	3143.29	2632.41	878.64	991.53	2025.18	1560.91	1492.28	2175.85	1919.91	2019.94	--
MW0003126	2-Hydroxy-5-sulfobenzoic acid	C7H6O6S	216.981	217.988	1.1433	Benzene and substituted derivatives	Benzene and substituted derivatives	MS1	0.7192	rp	C16199	HMDB0011725	7322	97-05-2	-	1578.52	2582.86	1128.69	2402.6	2607.68	2800.89	3485.11	1937.4	2935.72	2144.97	2538.23	1362.52	1401.85	2329.61	3160.46	2019.02	3739.34	645.05	1500.84	1849.66	1764.25	--
MW0009222	Nα-Benzoyl-L-arginine methyl ester	C14H20N4O3	327.123	292.154	5.903	Benzene and substituted derivatives	Benzene and substituted derivatives	MS1	0.614	rp	-	-	150869	967-88-4	-	6717.42	7422.33	2089.11	8665.3	6237.65	17198.5	330.07	4303.02	2682.11	9112.43	3135.4	7938.97	2169.1	3888.72	6945.53	4203.12	14573.1	848.88	6504.25	6508.69	6597.69	--
MW0125942	Ocinaplon	C17H11N5O	336.06	301.096	7.7928	Heterocyclic compounds	Heterocyclic compounds	MS1	0.6573	rp	-	-	216456	96604-21-6	-	2638.34	2914.46	2295.7	2384.63	2635.05	2616.56	1497.17	2536.16	2757.7	2362.64	2709.35	3018.86	3454.19	3237.45	1797.95	3097.09	3305.18	2389.31	2858.03	2827.12	2860.16	--
MW0109795	Tebupirimfos	C13H23N2O3PS	353.088	318.117	4.6772	Others	Insecticide	MS1	0.7081	rp	C18692	-	93516	96182-53-5	-	3144.9	3094.04	5995.39	3812.66	4746.06	3063.65	2881.55	1097.11	3905.22	1462.35	4173.4	3269.47	2444.3	2633.92	1218.28	3190.22	1644.32	3343.31	3302.06	3309.51	3285.7	--
MW0103343	2'-Deoxyguanosine	C10H13N5O4	266.089	267.097	1.5116	Nucleotide And Its metabolomics	Nucleotide and Its metabolomics	MS1	0.9279	rp	C00330	HMDB0000085	135398592	961-07-9	-	56653.4	48729.5	17052.1	27843.5	57446.9	51957.8	35276.2	20264.7	84120.9	24339.9	59907.8	100066	72792.8	28009	40816.3	60939.2	15674	39955.1	52855.2	52897.2	53089.3	ko00230,ko01100,ko02010
FDATN01433	Eflornithine hydrochloride hydrate	C6H15ClF2N2O3	353.116	236.074	3.4226	Others	FDA	MS1	0.6872	rp	-	-	441361	96020-91-6	-	2652.88	588.05	796.1	2166.48	7244.32	743.76	2581.03	574.54	1318.22	3986.5	3922.38	3910.12	3726.93	8293.04	1833.11	9394.72	6554.51	3982.12	1926.64	1621.58	2059.53	--
MW0128345	(E)-N-[2-(3-Indolyl)ethyl]-3-(4-hydroxy-3-methoxyphenyl)acrylamide	C20H20N2O3	203.11	336.147	2.259	Alcohol and amines	Amines	MS1	0.7134	rp	-	HMDB0041519	641764	96014-22-1	-	1261.85	1063.79	1640.42	456.4	337.5	2160.82	1473.24	957.82	1826.26	129.58	213.38	479.65	1306.31	1375.86	357.7	1399.34	825.66	1192.36	1255.98	1236.21	1184.83	--
MW0114275	Dihydroxyacetone	C3H6O3	72.0175	90.0317	0.8386	Aldehyde,Ketones,Esters	Ketones	MS2-MetDNA	0.9258	rp	C00184	HMDB0001882	670	96-26-4	-	8112.59	3840.98	12518.2	1621.56	4129.97	6021.78	8871.49	3901.99	8997.74	15281.5	12925	12096.4	14599.5	10289.5	14188	13790.6	13400.6	11954.3	8995.99	8657.99	8705.11	ko00561,ko01100,ko01200
MW0013415	2-Bromo-N-(tert-butyl)butanamide	C8H16BrNO	390.001	221.042	2.4972	Alcohol and amines	Amines	MS1	0.7212	rp	-	-	16481147	95904-25-9	-	3643.37	1033.27	11157.7	3240.98	323.26	570.48	500.85	2817	5737.78	6627.56	339.63	2209.25	5664.62	451.32	1239.85	433.09	2475.16	2957.5	1209.61	1305.38	1112.19	--
MW0117949	2,4-Thiazolidinedione, 5-[[4-(4-pyridinyl)-6-quinolinyl]methylene]-, (5Z)-	C18H11N3O2S	368.024	333.057	6.7703	Aldehyde,Ketones,Esters	Ketones	MS1	0.7378	rp	-	-	23582824	958852-01-2	-	1166.83	108.78	536.44	521.17	788.03	940.27	2394.87	2025.87	1897.21	1204.53	1400.32	1363.42	2363.15	1984.33	699.47	1599.52	1846.44	2379.54	1636.13	1617.58	1572.57	--
MW0118732	2-Methyl-4-(trifluoromethyl)thiazol-5-amine	C5H5F3N2S	181.007	182.013	2.4505	Heterocyclic compounds	Heterocyclic compounds	MS1	0.7166	rp	-	-	34175764	958452-22-7	-	13817.1	13907.7	14531	13627.7	13241.1	12353.2	14098.4	14998.9	10295.3	16999.2	14985.2	13951.8	14784.8	19288.7	17704.6	16019.5	13318.3	13743	17621.3	17262.7	17530.8	--
MW0154352	Nedaplatin	C2H8N2O3Pt	302.006	303.018	0.8043	Heterocyclic compounds	Heterocyclic compounds	MS1	0.7937	rp	C12862	-	6917890	95734-82-0	-	13710.3	8246.6	4258.92	23201.3	6979.9	14751.3	9452.32	4381.82	19709.9	20795.7	23531	37062.5	14180	10647.9	8731.41	12414.2	8778.18	17251.1	15835.9	16014.3	15875.1	--
MW0001144	1-(4-Bromobenzyl)-5-methyl-1H-pyrazol-3-ylamine	C11H12BrN3	310.024	265.022	5.4166	Benzene and substituted derivatives	Benzene and substituted derivatives	MS1	0.9167	rp	-	-	7176035	956440-83-8	-	13934.9	5858.63	7070.25	3375.17	5870.53	10713.5	11325	10363	5701.61	12752.4	20799.7	11591.1	25427.3	10823.2	16731.9	11943.2	20086	17696	13574.7	13563.1	13551	--
MW0007920	N-(2,4-Difluorophenyl)-1-methyl-1H-pyrazole-5-carboxamide	C11H9F2N3O	208.065	237.071	2.3434	Benzene and substituted derivatives	Benzene and substituted derivatives	MS1	0.7275	rp	-	-	1509154	955964-96-2	-	3590.91	27108.4	6080.48	8489.88	2461.68	2767.97	11392.6	292.26	10819.1	4835.19	8863.77	1045.39	3242.37	5869.99	11997.5	46689.3	18000.2	1730.71	13181.5	12867.1	13505.2	--
MW0104981	3-Amino-N-(4-fluoro-2-methylphenyl)propanamide	C10H13FN2O	231.069	196.101	3.4093	Alcohol and amines	Amines	MS1	0.9519	rp	-	-	16788158	953891-00-4	-	40227.6	41067.4	38208.3	40874.4	43793.8	45413.8	43628.7	46333.4	42132	42959.3	46172.5	43775.6	43236	45663.2	43592.5	43399.9	48138.3	44688.5	46737.5	46983.1	46750.8	--
MW0003863	3-Bromo-4-methoxyphenyl mesylate	C8H9BrO4S	252.903	281.938	12.0611	Benzene and substituted derivatives	Phenolics	MS1	0.9659	rp	-	-	26370242	951885-46-4	-	12502	15320.8	18328.4	18085.5	14354.8	17843.9	16692.2	21291.7	17758.7	16382.5	16900	18585.6	17955.2	18128.1	19277.4	14986	19123.7	16598.8	17852.5	18130	17868	--
MW0001074	1-(2-Bromophenylsulfonyl)-4-methyl-1H-imidazole	C10H9BrN2O2S	336.922	301.955	5.4208	Benzene and substituted derivatives	Benzene and substituted derivatives	MS1	0.7053	rp	-	-	26370013	951884-07-4	-	2743.29	865.78	777.03	1751.73	946.01	1447.12	3572.82	3190.08	1918.27	1879.99	4151.37	3219.07	4922.57	2225.45	1270.18	1856.12	4578.32	3770.51	884.51	759.27	956.03	--
MW0002826	2-Bromo-N-pentylbenzenesulfonamide	C11H16BrNO2S	341.972	307.007	3.6812	Benzene and substituted derivatives	Benzene and substituted derivatives	MS1	0.8243	rp	-	-	3689994	951883-99-1	-	7278.22	9960.46	6920.26	5694.23	10767.7	10903.1	4963.78	5100.82	7486.92	6046.92	6298.9	4580.47	9359.11	9014.23	16719.1	7538.92	7933.37	9425.33	9876.94	9878.59	9724.76	--
MW0002306	2,5-Bis(trifluoromethyl)benzenesulfonamide	C8H5F6NO2S	291.988	292.995	13.2573	Benzene and substituted derivatives	Benzene and substituted derivatives	MS1	0.7208	rp	-	-	28306200	951625-11-9	-	151792	164078	135598	207440	141783	170526	151741	157952	145675	154599	128404	145373	171556	116513	159758	124749	202236	136486	147907	148002	149863	--
MW0103351	2'-Deoxyuridine	C9H12N2O5	227.067	228.075	1.3215	Nucleotide And Its metabolomics	Nucleotide and Its metabolomics	MS1	0.9626	rp	C00526	HMDB0000012	13712	951-78-0	-	176578	141536	75329.9	90267	110971	272229	118383	29162.7	143824	36300.3	143004	73996.2	154813	45226.2	68423.6	58735.5	14850.9	56194.8	101167	102373	98303.9	ko00240,ko01100,ko02010
MW0118877	2-Pyrimidinamine, 4-[1-cyclohexyl-4-(4-fluorophenyl)-1H-imidazol-5-yl]-	C19H20FN5	336.165	337.17	5.0925	Heterocyclic compounds	Heterocyclic compounds	MS1	0.7066	rp	-	-	11681588	950980-98-0	-	7061.11	9135.3	9856.06	5499.46	10143.2	9396.07	3406.22	4816.1	10575.2	7661.99	7387.1	3424.03	6609.25	6876.82	42036.2	5016.81	9289.15	5559.05	9934.04	9804.12	9927.88	--
MW0151716	Indaziflam	C16H20FN5	336.14	301.17	3.2071	Benzene and substituted derivatives	Benzene and substituted derivatives	MS1	0.7066	rp	-	-	44146693	950782-86-2	-	6793.2	4821.92	18262.4	336.5	4242.56	4804.41	341.64	5608.93	3713.76	335.58	504.12	6421.99	5633.79	13598.5	20275.8	23042.4	10567.5	10531.8	2947.18	2446.26	2865.35	--
MW0007777	Methyl paraoxon	C8H10NO6P	246.018	247.025	1.5531	Benzene and substituted derivatives	Benzene and substituted derivatives	MS1	0.5375	rp	-	-	13708	950-35-6	-	55.08	55.26	76.61	81.86	173.99	163.92	11.4	19.18	44.74	18.16	29.5	89.02	96.74	20.38	71.72	239.02	28.23	92.24	987.02	983	982.94	--
MW0108135	Mephosfolan	C8H16NO3PS2	285.055	269.031	3.9382	Organic acid And Its derivatives	Organic acid And Its derivatives	MS1	0.7451	rp	C19007	-	13707	950-10-7	-	3375.27	1992.77	4556.2	390.15	165.24	439.57	806.16	792.44	572.34	252.18	2049.85	1313.15	2061.57	5853.28	6534.31	4161.06	1893.21	2278	3342.48	2809.83	3234.49	--
MW0142072	2,5-Diaminotoluene;2-Methyl-1,4-benzenediamine	C7H10N2	121.082	122.084	4.3365	Benzene and substituted derivatives	Benzene and substituted derivatives	MS2-Insilico	0.7203	rp	C19386	-	7252	95-70-5	-	498881	504247	502620	496365	510818	523680	535833	555811	512164	551392	552098	584221	559121	578026	548162	580744	585555	561757	549939	553921	554736	--
MW0118383	2-Chloro-3-(2-chloroethyl)-6-bromoquinoline	C11H8BrCl2N	303.906	304.919	3.0631	Heterocyclic compounds	Heterocyclic compounds	MS1	0.5403	rp	-	-	17039758	948294-46-0	-	1707.45	2466.89	483.32	3227.15	3581.39	3286.92	2518.56	638.6	2754.39	3635.12	3624.69	4442.11	1945.21	907.21	1532.83	299.9	1746.94	1790.7	2297.8	1542.04	2146.4	--
FDATN00677	Salmeterol Xinafoate	C36H45NO7	558.332	603.32	10.0125	Others	FDA	MS1	0.7493	rp	-	-	56801	94749-08-3	-	672.65	5713.18	4337.74	592.23	5590.91	1534.87	19793.4	8646.41	13930.3	27850.7	22422.9	16609.7	21517.1	16998.3	13196.4	40292.4	19411.6	11082.4	15776.5	15925.4	15847.5	--
MW0126608	Sulfoxaflor	C10H10F3N3OS	293.066	277.05	7.7845	Heterocyclic compounds	Heterocyclic compounds	MS1	0.7296	rp	-	-	16723172	946578-00-3	-	398.43	1023.29	281.59	922.56	802.08	793.17	168.03	613.72	1199.56	930.48	1067.37	493.73	1380.71	136.95	216.33	1421.73	229.33	630.58	426.81	601.31	551.57	--
MW0006588	Cinosulfuron	C15H19N5O7S	450.062	413.101	10.458	Benzene and substituted derivatives	Benzene and substituted derivatives	MS1	0.9717	rp	C18818	-	92420	94593-91-6	-	103.55	163.72	33.23	39.45	33.78	62.89	164.38	79.95	36.83	199.35	228.63	234.73	266.9	341.6	285.18	30.96	271.91	319.4	686.87	707.54	683.86	--
MW0105073	3-Isoxazolecarboxamide, N,N-dicyclohexyl-5-cyclopropyl-	C19H28N2O2	361.222	316.215	4.4118	Alcohol and amines	Amines	MS1	0.6956	rp	-	-	17253208	945128-26-7	-	48224.3	89127.2	89283.4	40000.8	127357	79713.9	48298.9	55139.1	76577.6	48434.6	58256	35482.6	67968.1	74818.9	241999	51155.4	73855.4	60743	69985.6	70839.7	70026.8	--
MW0009497	Ponatinib	C29H27F3N6O	531.209	532.22	3.0072	Benzene and substituted derivatives	Benzene and substituted derivatives	MS1	0.7427	rp	D09950	HMDB0240214	24826799	943319-70-8	-	7347.59	1083.47	14081.6	6246.61	12866	9642.35	561.81	386.4	992.72	5730.83	11553.2	11501.2	645.92	10490.4	112213	815.21	680.95	11322.8	3166.83	3332.37	3587.28	--
MW0115586	(4-Bromo-3,5-dimethyl-1H-pyrazol-1-yl)methanol	C6H9BrN2O	158.997	203.99	2.733	Alcohol and amines	Alcohols	MS1	0.6816	rp	-	-	96714	94230-83-8	-	11987	12560.5	1526.82	9560.92	14259.9	13734	10977.8	8358.03	14304.9	7765.15	11895.8	6040.64	10180.2	8578.42	2715.83	1922.69	5202.51	9369.28	10000.6	10050.6	10001.5	--
MW0009573	Prosulfuron	C15H16F3N5O4S	402.041	419.087	4.6773	Benzene and substituted derivatives	Benzene and substituted derivatives	MS1	0.6124	rp	C10950	-	91751	94125-34-5	-	4398.9	4888.58	8243.9	5417.76	5671.84	5109.63	5677.38	641.39	6527.82	3087.09	7153.76	5246.99	4674.05	3622.22	3551.03	4624.82	4057.4	5208.78	6003.87	5985.92	6030.93	--
MW0115159	Poliumoside	C35H46O19	683.257	770.263	8.2495	Benzene and substituted derivatives	Benzene and substituted derivatives	MS1	0.5607	rp	-	-	6442411	94079-81-9	-	1971.52	2652.18	4435.63	3234.74	2726.71	2947.73	2077.28	3032.8	295.65	2328.85	2623.97	10223.9	3245.2	213.08	474.95	291.86	577.39	1860.27	2160.2	2093.55	2170.58	--
MW0157306	Suplatast	C16H26NO4S	327.154	328.158	3.2581	Benzene and substituted derivatives	Phenolics	MS1	0.6775	rp	C12869	-	71774	94055-75-1	-	3835.64	651.44	7465.36	1509.51	413.45	2190.17	364.8	469.54	651.54	1107.21	2156.02	213.23	3204.48	2082.73	5598.83	1103.21	1629.15	2588.91	2768.89	2796.84	2754.14	--
MEDN1387	O-Acetyl-L-serine	C5H9NO4	187.072	147.053	0.8552	Amino acid and Its metabolomics	Amino acid and Its metabolomics	MS2-MetDNA	0.8667	rp	-	-	99478	94-14-3	-	58064.7	18457.9	40250.1	30494.9	23623.9	32454.5	31541.2	32156.8	45254.4	29066.5	26158.7	32576.8	36910.6	33863	35385.9	42088.7	45793.3	51799.2	35794.1	35302	35812.9	--
MW0000566	(2,4-Dichlorophenoxy)acetic acid, isopropyl ester	C11H12Cl2O3	282.991	262.016	3.3411	Benzene and substituted derivatives	Benzene and substituted derivatives	MS1	0.6568	rp	-	-	7173	94-11-1	-	1300.23	2340.5	183.31	1490.24	1666.57	1583.57	1443.52	1462.27	3361.92	1418.41	1657.02	981.7	2045.08	903.35	1429.88	1325.77	834.44	1472.96	1569.98	1583.45	1581.21	--
MW0007301	Heptanediamide, N1-(2-aminophenyl)-N7-(4-methylphenyl)-	C20H25N3O2	358.197	339.195	1.8942	Benzene and substituted derivatives	Benzene and substituted derivatives	MS2-Search-DB	0.5145	rp	-	-	16070100	937039-45-7	-	14383.2	96462.4	114290	37758.7	79885.1	53898.3	39752.8	36713.4	82273.7	91191.1	40243	10990.3	88868.6	137713	49617.7	215494	46600.7	136750	76499	75008.6	74719.8	--
MW0141975	2,3,5,6-Tetrachlorophenol	C6H2Cl4O	230.871	231.883	12.5123	Benzene and substituted derivatives	Phenolics	MS1	0.6369	rp	C15505	-	13636	935-95-5	-	27875.9	28059	24104	33085.4	30639.4	28661.3	28305.3	29775.4	27142.8	38254.6	26636.6	29215	28266.4	35296.1	32410	31211.6	32734.2	25568.2	30831.5	30888.7	31526.3	--
MW0121264	5-Bromo-6-chloro-1H-indole-2-carboxylic acid	C9H5BrClNO2	311.881	274.917	3.4144	Organic acid And Its derivatives	Organic acid And Its derivatives	MS1	0.7676	rp	-	-	70700704	934660-16-9	-	31898.9	32284.5	4951.82	29306.9	25424.9	37999.8	31613.6	35239.3	17427.4	26666.4	43228.7	35960.9	78257	31573.8	15070.7	25589.4	29834.6	24216.5	32323.6	32118	32257.3	--
MW0115666	5-Bromo-N,N-dimethyl-1H-pyrazole-1-sulfonamide	C5H8BrN3O2S	253.944	254.95	4.6855	Alcohol and amines	Amines	MS1	0.5955	rp	-	-	57660991	934405-34-2	-	3881.26	2893.49	3750.59	3744.58	4072.76	3385.65	4418.47	2563.78	4130.29	2391.37	4998.48	4310.56	3467.15	2690.09	1521.24	4096.47	3259.75	4083.82	3856.65	3944.12	3879.49	--
MW0004499	4-[(3-Fluorophenoxy)methyl]-5-methyl-1,2-oxazole-3-carboxylic acid	C12H10FNO4	164.065	251.059	4.3448	Benzene and substituted derivatives	Phenolics	MS1	0.7131	rp	-	-	19616920	934063-54-4	-	50528.9	51344.4	46985.3	50755.7	51321.1	53231.2	52855.2	53278.8	50503.4	54681.7	51134	54286.4	53722.4	53927.3	48940.9	51454.4	53965.6	54413.7	54616.6	54892	54920.3	--
MW0117119	1H-Pyrrole-2-carboxamide, N-[1-(3-chloro-4-fluorophenyl)-2-hydroxyethyl]-4-[4-(3-chlorophenyl)-1H-pyrazol-3-yl]-	C22H17Cl2FN4O2	429.028	458.071	4.4777	Alcohol and amines	Amines	MS1	0.6407	rp	-	-	135523966	933786-58-4	-	7945.41	26116.5	12482.7	12313.4	16875.6	12232.2	8570.69	15243.2	15536.7	11203.8	13689.4	10430.5	12953.3	13922.4	8971.32	9812.83	12853.8	12796.3	12808.6	13259.2	12865.7	--
MW0117207	1-Methyl-4-(1-piperazinylsulfonyl)piperazine	C9H20N4O2S	219.123	248.131	4.8497	Heterocyclic compounds	Heterocyclic compounds	MS1	0.7314	rp	-	-	25312923	933038-72-3	-	311.64	110.02	374.88	124.59	139.74	228.92	421.48	3510.84	2080.23	3554.73	349.31	853.57	489.64	255.87	1042.37	3443.11	1051.49	137.45	410.6	334.04	428.15	--
MW0154132	N-[4-[4-(Hex-5-ynoylamino)benzoyl]phenyl]-N'-hydroxyoctanediamide	C27H31N3O5	476.232	477.226	6.096	Benzene and substituted derivatives	Benzene and substituted derivatives	MS1	0.7772	rp	-	-	90276494	930772-88-6	-	45724.8	43656.5	44495.2	37410.2	39265	41959.6	5645.53	2924.4	2310.28	25588.6	18818.2	15492.6	17443.8	29682.1	15927	17249.1	10339.8	14856.5	23310	23341.5	23305.9	--
MW0117896	2,4-Dichloro-5-thiazolecarboxaldehyde	C4HCl2NOS	579.71	180.916	1.0879	Heterocyclic compounds	Heterocyclic compounds	MS1	0.6199	rp	-	-	1488672	92972-48-0	-	149.11	759.61	139.81	760.31	177.26	204.01	374.08	752.88	423.64	150.66	677.36	538.04	420.09	241.38	419.06	390.06	198.56	397.96	419.29	515.46	470.2	--
MW0001150	1-(4-Bromophenylsulfonyl)piperidin-4-one	C11H12BrNO3S	273.978	318.97	1.3463	Benzene and substituted derivatives	Benzene and substituted derivatives	MS1	0.5147	rp	-	-	24706412	929000-54-4	-	182.65	374.43	488.13	125.35	394.37	297.33	261.51	1275.03	300.58	237.61	654.52	620.19	516.38	936.23	949.54	274.89	2093.25	11744.7	2215.84	2209.69	2217.55	--
MW0121189	5-Bromo-2-chloro-3-iodo-pyridine	C5H2BrClIN	355.77	318.808	12.7365	Heterocyclic compounds	Heterocyclic compounds	MS1	0.6455	rp	-	-	24229162	928653-73-0	-	24151.2	19392.7	19665	21943.5	21939.9	38760.6	23617.9	31650.7	22790.3	23910.1	21114.8	11787.5	22552.9	8993.18	22742.4	22500.6	25359.5	21277.5	24709.2	24959	24776.7	--
FDATP01741	Osilodrostat (LCI699)	C13H10FN3	262.056	227.086	1.136	Others	FDA	MS1	0.6982	rp	-	-	44139752	928134-65-0	-	8124.61	3735.43	12865.3	6981.79	12770.6	12494.2	12339.2	16127	2193.22	6275.44	4433.36	8553.18	20126	17046.2	20368.9	10202.8	13022	20731.4	20030.2	19766.6	20076.5	--
MEDN1423	15(S)-HETrE	C20H34O3	357.214	322.251	2.6677	FA	Oxidized lipids	MS2-Search-DB	0.5324	rp	-	HMDB0005045	5283145	92693-02-2	-	14229.2	12536.2	124482	5853.57	8115.96	7931.48	7627.43	1044.56	97540.6	11938	8799.71	4867.09	17143.1	30981.2	71939.8	25457.9	15832	36377.3	29705.7	29711.8	29798	--
MW0115786	(1-Benzyl-5-nitro-1H-benzimidazol-2-yl)methanol	C15H13N3O3	282.084	283.096	1.3377	Heterocyclic compounds	Heterocyclic compounds	MS1	0.7086	rp	-	-	791816	92555-02-7	-	54734.3	24334.5	73226.7	58017	35736.7	89125.8	59571.1	144300	130574	217226	47460.1	109317	142152	155193	73517.4	73129.6	129180	113213	101117	101064	99871.9	--
MW0116764	1-[(4R)-4-(6-Bromo-1,3-benzodioxol-5-yl)-3a,4,5,9b-tetrahydro-3H-cyclopenta[c]quinolin-8-yl]ethanone	C21H18BrNO3	445.994	413.045	3.4221	Others	Others	MS2-Search-DB	0.6545	rp	-	-	45028686	925420-28-6	-	1475.5	3298.29	1288.84	203.2	1284.98	3167.98	739.33	6450.97	823.14	4487.1	1745.64	1794.16	2640.95	5573.23	932.88	1403.37	2202.19	553.54	2267.67	2146.28	2288.99	--
MW0116307	1-(2-Chlorobenzyl)-4-piperidinamine	C12H17ClN2	305.08	224.108	2.3508	Alcohol and amines	Amines	MS1	0.6927	rp	-	-	12641837	92539-15-6	-	17916.9	4396.44	50024.5	3982.69	4825.44	10680.8	8740.37	11759.8	24710.8	14132.6	14492.9	8448.74	20820.4	37610.5	37574.9	16795.1	17713.8	29858.6	20047.6	19773.7	20125.3	--
MW0143653	5-Methyl-5,6,7,8-tetrahydromethanopterin;5-Methyltetrahydromethanopterin;5-Methyl-H4MPT;5-Methyl-THMPT	C31H47N6O16P	825.245	790.279	0.8386	Heterocyclic compounds	Pteridines and derivatives	MS1	0.738	rp	C04488	-	135398707	92481-97-5	-	5026.03	3200.6	6166.3	2537.64	4234.03	4783.26	3108.02	4209.81	2436.83	3088.58	4406.59	1491.74	4582.2	2638.58	11080.6	2309.17	3471.07	2975.66	4236.24	4268.77	4402.6	ko01100,ko01200
MEDP0041	D-Alanyl-D-Alanine	C6H12N2O3	160.08	160.085	0.7472	Amino acid and Its metabolomics	Small Peptide	MS2-MetDNA	0.9147	rp	C00993	HMDB0003459	5460362	923-16-0	-	5009.31	8748.77	29007.3	7236.9	12770.4	13531.4	800.93	6854.01	6625.1	1313.07	3953.44	1770.72	5539.86	6476.03	3873.8	7813.01	6397.47	2534.47	5805.21	5869.16	5771.17	ko01100
MW0125299	N-(1-Methyl-2-oxo-1,2,3,4-tetrahydroquinolin-6-yl)-1-(p-tolyl)methanesulfonamide	C18H20N2O3S	343.115	344.12	2.492	Alcohol and amines	Amines	MS1	0.6626	rp	-	-	40889570	922058-97-7	-	213.22	25538.4	105214	17494.8	23289.2	22287.1	14983	387.46	424.52	266.86	21040	610.61	4393.98	99110.7	31875.7	542.56	22736.4	24059	16790.2	16375.2	16967.5	--
MW0133009	3-Chlorocoumarin	C9H5ClO2	304.962	179.998	2.9898	Lignans and Coumarins	Coumarins	MS1	0.6489	rp	-	-	96133	92-45-5	-	1430.32	3236.28	474.83	1637.67	1516.36	1662.86	1288.95	2377.75	1346.31	576.53	335.92	1267.21	1139.03	2032.47	1796.32	2413.85	483.61	460.3	1426.75	1491.94	1445.62	--
MW0142141	2-[5-Chloro-1'-[(2-fluorophenyl)methyl]-2,2',5'-trioxospiro[indole-3,3'-pyrrolidine]-1-yl]acetic acid	C20H14ClFN2O5	415.049	416.058	4.3028	Organic acid And Its derivatives	Organic acid And Its derivatives	MS1	0.509	rp	-	-	15950102	916046-55-4	-	1988.25	4507.36	3770.61	2537.87	2523.62	3076.02	698.91	1837.98	3085.79	2381.11	2880.91	1145.55	2915.43	2833.41	2296.09	1401.2	2104.99	2123.72	2433.84	2483.2	2386.28	--
MW0054942	Methylcarbamyl PAF C-16	C26H55N2O7P	522.344	538.375	8.0254	FA	Others	MS1	0.8549	rp	-	-	124663	91575-58-5	-	4413.85	11004.3	6495.22	2413.46	6549.33	6041.95	1831.61	3776.39	4280.94	10228.1	5252.99	4780.77	3961.98	2772.54	7053.38	20542.7	19364.8	7963	5919.49	6180.79	5887.01	--
MW0000070	2-(3-Pyridyl)quinuclidine	C12H16N2	223.102	188.131	2.3591	Alkaloids	Alkaloids	MS1	0.7287	rp	-	-	10176454	91556-75-1	-	4793.38	5115.32	4612.39	6030.83	6458.28	4543.26	8085.66	6178.75	4928.14	5059.97	6742.69	5943.38	6508.04	6326.59	5769.24	5057.3	5890.86	5232.67	5890.13	5808.77	5837.47	--
MW0053832	Hecogenin acetate	C29H44O5	943.628	472.319	7.4854	Aldehyde,Ketones,Esters	Esters	MS1	0.8688	rp	-	-	101906	915-35-5	-	4236.97	13275.9	249.5	2523.91	6801.49	137.11	598.39	5032.45	5107.85	1805.99	20594.3	6462.97	7022.4	7856.45	11711.1	11442.1	10299.1	9948.01	4041.63	4099.36	4020.04	--
MW0000115	9-Nitro-20(S)-camptothecin	C20H15N3O6	392.098	393.096	4.4695	Alkaloids	Alkaloids	MS1	0.7387	rp	D04031	-	472335	91421-42-0	-	252952	669223	459594	316428	437756	389372	277524	399902	484423	429356	464534	385436	464290	469143	256556	343523	426221	439753	420829	421954	420839	--
MW0151989	Kalihinol A	C22H33ClN2O2	444.224	392.223	3.061	Alcohol and amines	Alcohols	MS1	0.5961	rp	C17004	-	185105	91294-83-6	-	714.79	8056.31	5951.48	8934.61	5027.33	9517.5	10946.4	5969.24	8930.27	17126.6	25236.9	15168.5	11548.8	18330.3	21733.9	23948.7	15289.7	10698.9	12653.5	12665.7	12579	--
MW0116980	1H-Benzimidazole-7-carboxamide, 2-[(2R)-2-methyl-2-pyrrolidinyl]-	C13H16N4O	243.123	244.132	3.5587	Alcohol and amines	Amines	MS2-Search-DB	0.5319	rp	D09692	-	11960529	912444-00-9	-	26536.8	1.02941e+06	3392.99	523281	1.01765e+06	987237	701370	1.13202e+06	505029	319132	1.4679e+06	868725	1.46748e+06	1.29395e+06	1.45044e+06	400488	1.27833e+06	1.62189e+06	962347	961444	958593	--
MW0003884	3-Bromo-N-(2-hydroxyethyl)benzenesulfonamide	C8H10BrNO3S	279.946	280.954	3.5638	Benzene and substituted derivatives	Benzene and substituted derivatives	MS1	0.7143	rp	-	-	25307187	911111-96-1	-	1397.23	1088.83	1200.77	957.61	179.17	573.74	286.25	1944.65	1081.35	1362.9	153.85	2061.88	2245.05	2289.16	1566.27	2069.43	2106.95	1541.34	1323.27	1350.71	1341.84	--
MEDN0824	7-ketodeoxycholic acid	C24H38O5	405.264	406.272	6.3637	Hormones and hormone related compounds	Hormones and hormone related compounds	MS2-Search-Local	0.7002	rp	-	HMDB0000391	188292	911-40-0	-	725321	1.59001e+06	469937	109589	336078	333578	1.18649e+06	135365	1.21727e+06	2.34891e+06	1.52679e+06	100029	1.55455e+06	1.53711e+06	225933	3.21279e+06	2.12677e+06	541848	1.08551e+06	1.08894e+06	1.09422e+06	--
MW0125822	N'-Isonicotinoyl-2-thiophenecarbohydrazide	C11H9N3O2S	282.01	247.042	5.1842	Heterocyclic compounds	Heterocyclic compounds	MS1	0.7225	rp	-	-	777977	91093-48-0	-	318.88	677.15	1917.34	599.76	519.42	1616.41	362.16	835.18	807.16	820.54	2791.73	355.44	401.02	730.91	157.5	998.82	471.88	770.79	585.76	681.31	696.19	--
MW0006715	Dasatinib N-oxide	C22H26ClN7O3S	540.109	503.151	9.7273	Benzene and substituted derivatives	Benzene and substituted derivatives	MS1	0.5086	rp	-	-	11854535	910297-52-8	-	515.5	150.12	453.32	88.56	450.71	80.55	751.95	580.8	749.93	474.61	306.99	116.1	1383.2	788.48	1206.8	544.85	923.14	2126.62	996.97	1033.06	1038.78	--
MW0008514	N-(Deshydroxyethyl)dasatinib	C20H22ClN7OS	478.098	443.13	5.0511	Benzene and substituted derivatives	Benzene and substituted derivatives	MS1	0.519	rp	-	-	11669430	910297-51-7	-	1917.87	3407.61	5391.33	399.37	2031.81	1435.39	677.84	1168.43	690.06	838.7	2219.18	522.63	1766.05	452.68	727.56	1332.25	1605.68	1350.89	1671.74	1672.26	1686.5	--
MW0003562	3,3'-Diaminobenzidine	C12H14N4	185.118	214.122	4.6689	Benzene and substituted derivatives	Benzene and substituted derivatives	MS1	0.5475	rp	-	-	7071	91-95-2	-	28405.4	16885.6	12914	36732.8	26498.9	32488	7518.99	4583.3	4204.95	8856.93	10513.6	3034.24	13668.2	6903.75	36693.7	8038.81	8869.66	4658.56	13997.9	13921.3	13919.8	--
MW0009615	Pyrilamine	C17H23N3O	320.153	285.184	4.4944	Benzene and substituted derivatives	Benzene and substituted derivatives	MS1	0.634	rp	C11798	HMDB0015639	4992	91-84-9	-	1534.07	251.21	1645.96	601.36	1008.45	755.86	3863.69	156.14	3861.25	792.56	1074.01	1494.45	454.37	510.39	2137.95	124.63	1997.43	880.93	1016.58	1044.72	1091.21	--
MW0006231	Benzhydrol	C13H12O	389.153	184.089	3.1113	Benzene and substituted derivatives	Benzene and substituted derivatives	MS1	0.9312	rp	-	-	7037	91-01-0	-	14950.3	12275.6	7982.13	14944.6	14472.3	15228.8	17574.1	17427.4	10940.9	15157.2	16440	18051.6	15431.4	16833.8	11243.9	12784.5	16837.2	13908.4	16234.5	16259.4	16054	--
MW0118395	2-Chloro-3-iodopyridin-4-amine	C5H4ClIN2	288.876	253.911	0.9709	Heterocyclic compounds	Heterocyclic compounds	MS1	0.5253	rp	-	-	24229208	909036-46-0	-	15701.4	2677.86	1269.75	11403.4	13970.6	26223.3	1793.06	8923.51	3491.67	2350.86	580.68	2090.89	1205.47	471.58	707.28	242.05	1686.69	401.94	2793.11	2734.87	2712.35	--
MW0125209	Monodesethylquinacrine	C21H26ClN3O	370.17	371.176	2.3223	Heterocyclic compounds	Heterocyclic compounds	MS1	0.7232	rp	-	-	45039956	908844-46-2	-	4036.66	8374.28	17567.2	1653.92	3797.72	4175.07	3383.04	3408.93	7478.92	1168.01	4296.76	2271.92	4551.96	8308.47	14453.9	18654.2	6881.63	15406.7	5769.7	5826.94	5722.2	--
FDATN00605	Diminazene Aceturate	C22H29N9O6	472.212	515.224	12.2369	Others	FDA	MS1	0.9573	rp	-	-	5284544	908-54-3	-	6673.26	9549.02	14055.9	12595.1	11211.6	6033.43	17241.1	14971.8	21563.8	16711	21295.3	16986.6	19214.8	22972.3	8266.66	23657.8	19518.6	18882.7	19272.7	19770	19795	--
MW0140152	(+/-)-13-hydroxy-4Z,7Z,10Z,14E,16Z,19Z-docosahexaenoic acid	C22H32O3	326.22	344.235	10.5015	FA	FFA	MS2-MetDNA	0.993	rp	-	-	57369911	90780-53-3	-	1605.31	1341.12	1440.63	4127.3	912.13	1198.1	7500.57	4655.65	11563.7	12067.4	28418.4	13153.8	24427.8	20585	4022.16	15981.7	21090	5889.59	8891.64	8838.35	8818.42	--
MW0006953	Ebastine	C32H39NO2	468.296	469.298	10.5762	Benzene and substituted derivatives	Benzene and substituted derivatives	MS1	0.9075	rp	D01478	HMDB0060159	3191	90729-43-4	-	37738.9	58270.6	88551.1	39153	88260.8	55295.4	75294.3	66162.2	73281.7	95900.2	63750.4	17456.5	122324	78528.1	80667.1	53218.7	74520	157375	82671.4	82590.8	82861.8	--
MW0126378	Quinmerac	C11H8ClNO2	221.024	221.024	12.389	Organic acid And Its derivatives	Organic acid And Its derivatives	MS2-Search-DB	0.5779	rp	C18891	-	91749	90717-03-6	-	135431	128942	458298	95373	515330	153375	152949	483142	160168	594459	161762	165515	168919	165953	163843	158312	159282	166878	318524	259142	314922	--
MW0004373	4-(Difluoromethoxy)-3-nitrobenzoic acid	C8H5F2NO5	267.979	233.014	4.3531	Benzene and substituted derivatives	Benzene and substituted derivatives	MS1	0.7244	rp	-	-	43137735	906747-90-8	-	1025.15	155.62	1784.12	182.33	824.44	1395.16	350.2	722.54	1196.85	295.04	1120.34	1520.31	1752.73	1584.84	1035.21	844.18	1041.94	1448.23	903.15	885.89	873.55	--
MEDN1615	Ile-Pro-Ile	C17H31N3O4	362.208	341.231	3.3229	Amino acid and Its metabolomics	Small Peptide	MS1	0.9723	rp	-	-	94701	90614-48-5	-	10310.6	14479.3	34877.7	7347.46	9836.87	9622.11	7043.83	1999.69	25718.1	4817.65	10889.6	5382.63	16977.8	22663.4	15689.1	18511.2	7786.42	14156.5	14712.6	15036.1	15034.9	--
MW0121585	5-Methoxy-1H-indazole-3-carboxylic acid	C9H8N2O3	244.043	192.054	5.4327	Organic acid And Its derivatives	Organic acid And Its derivatives	MS1	0.7192	rp	-	-	10375306	90417-53-1	-	1175.31	587.97	4706.62	1347.98	1272.53	2246.19	1608.46	2092.2	2255.36	2578.4	4230.74	3194.78	6608.91	1808.08	3800.98	3159.9	4464.25	3455.53	1522.55	1417.18	1519.16	--
MW0119888	4(3H)-Quinazolinone, 8-hydroxy-2-methyl-	C9H8N2O2	160.04	176.059	2.3009	Aldehyde,Ketones,Esters	Ketones	MS1	0.6194	rp	-	-	135398517	90417-38-2	-	25298.9	29585.6	45079.4	17409.8	42881.4	49425.7	19134.6	22631.8	25231.8	28729.5	25858	21552.2	30935.5	35013.1	37223.7	24390.5	30462.9	34023.8	38082.6	40492.3	40966.9	--
MW0004434	4,4'-Dichlorobenzophenone	C13H8Cl2O	234.962	249.995	0.9499	Benzene and substituted derivatives	Benzene and substituted derivatives	MS1	0.7364	rp	C06643	-	7034	90-98-2	-	10254.2	9747.18	7148.79	9902.75	9852.16	9258.02	10617.8	11799.4	11126	19036.3	11090.4	11088.4	4581.15	24095.8	10954.6	9018.1	17748.7	13443.9	3562.24	3488.96	3148.28	--
MW0109989	Tiludronic Acid	C7H9ClO6P2S	316.912	317.928	4.1205	Organic acid And Its derivatives	Organic acid And Its derivatives	MS1	0.6552	rp	C08141	HMDB0015265	60937	89987-06-4	-	56065.1	31694.9	17060.6	50324.5	41751.6	41574.8	63971.1	65745.2	33052.1	37932.6	42141.7	55113.9	39872.3	32729.8	15696.6	36338	36394.1	34008.9	38745.9	38926.2	38709.3	--
MW0114428	Ethyl 3-(2,2,2-Trifluoroacetyl)benzoate	C11H9F3O3	291.049	246.05	0.7805	Benzene and substituted derivatives	Benzene and substituted derivatives	MS1	0.9769	rp	-	-	24726824	898787-11-6	-	35930	49678.2	12475.6	214286	38749.4	97397.4	511310	676101	202195	357251	112137	394968	248368	407223	137999	105657	114032	146161	241232	241411	240490	--
MW0005923	Aceclofenac	C16H13Cl2NO4	389.985	353.022	6.1127	Benzene and substituted derivatives	Benzene and substituted derivatives	MS1	0.9504	rp	D01545	-	71771	89796-99-6	-	5614.96	3881.47	3927.7	626.18	3433.49	8772.89	19782.9	31270.3	14322.8	14596.7	18685.2	31719.5	32728	20657.5	19047.1	19120.9	34452.2	18515	16743.2	16806.2	16246.7	--
MW0118586	2-Hydrazinoisonicotinohydrazide	C6H9N5O	202.051	167.081	2.5393	Heterocyclic compounds	Heterocyclic compounds	MS1	0.6755	rp	-	-	46256572	89465-51-0	-	5423.39	6322.23	7830.63	6460.98	6882.33	9852.58	2175.36	1143.48	1989.94	3931.9	4347.7	3975.14	7671.48	5463.77	5683.36	2209.39	3099.34	5043.19	6631.95	6510.74	6536.83	--
MW0007144	Ferimzone	C15H18N4	291.11	254.153	3.9045	Benzene and substituted derivatives	Benzene and substituted derivatives	MS1	0.6994	rp	C18579	-	9013425	89269-64-7	-	4579.84	2161.68	1712.81	3439.61	453	2703.06	821.81	228.73	1678.96	616.49	1288.53	904.64	202.67	252.88	3445.11	1772.95	1522.3	838.63	2084.47	1947	2019.08	--
FDATN00328	Manidipine 2HCl	C35H40Cl2N4O6	681.216	682.232	7.3447	Others	FDA	MS1	0.8598	rp	-	-	150762	89226-75-5	-	59358.8	94611.8	49233.5	61836.3	91678.4	67373.4	17130.4	20234	19097.6	45679.1	13907.5	35248.5	55138.2	78381	16439.4	12917	12216.4	27636.1	55340.3	54650.3	56129.2	--
MW0127391	8-Nitropyrimido[4,5-b][1,4]benzothiazepin-4-ylamine	C11H7N5O2S	375.98	273.032	1.3538	Benzene and substituted derivatives	Benzene and substituted derivatives	MS1	0.8872	rp	-	-	11265760	89046-89-9	-	11149.7	10281.4	44023	4874.58	9834.22	10388.4	3727.95	981.89	14671.7	3134.93	9086.11	1172.03	12975.6	5327.38	13434.8	4038.66	1938.89	9024.77	11517.1	11479.3	11556.5	--
MW0103347	2'-Deoxyinosine	C10H12N4O4	251.078	252.086	1.4779	Nucleotide And Its metabolomics	Nucleotide and Its metabolomics	MS2-Search-Local	0.8111	rp	C05512	HMDB0000071	135398593	890-38-0	-	280213	1.19172e+06	314680	178807	922178	524435	662937	103555	672910	311882	1.0168e+06	1.15201e+06	906037	276982	428833	865612	146077	629200	624025	626343	621877	ko00230,ko01100,ko02010
MW0146526	Bafilomycin A1	C35H58O9	621.4	622.408	10.5264	Heterocyclic compounds	Heterocyclic compounds	MS1	0.8067	rp	-	-	6436223	88899-55-2	-	16942.4	7550.41	5420.56	4237.99	2331.95	10637.3	17311	7116.4	17992.6	10213.8	24167.3	8990.37	37663.5	32445.9	11351.6	13947.5	25816.2	62223.7	18819.1	19040.3	19030.5	--
MW0108383	N-(2-(Dimethylamino)ethyl)-2-(piperazin-1-yl)acetamide	C10H22N4O	449.326	214.179	8.1332	Alcohol and amines	Amines	MS1	0.9218	rp	-	-	8022549	887833-64-9	-	24837.7	16874.2	31225.3	17168	21301.5	28784.8	14027.7	7247.08	9793.57	9990.25	36378.1	2030.76	11425.4	7125.48	17261.4	21490.7	20577.1	17910.8	18520.1	18531.8	18268.9	--
MW0120242	4'-Benzyloxycarvedilol	C31H32N2O5	1023.48	512.231	6.9411	Benzene and substituted derivatives	Benzene and substituted derivatives	MS1	0.9589	rp	-	-	5235392	887352-95-6	-	558.02	914.09	422.31	193.53	229.16	578.92	1208.68	828.29	287.13	901.65	1001.72	852.54	988.31	1297.27	101.48	548.82	815.02	158.31	1191	1167.39	1190.2	--
MW0115591	1-(Trifluoromethyl)-1,2-benziodoxol-3(1H)-one	C8H4F3IO2	174.947	315.921	1.0336	Benzene and substituted derivatives	Benzene and substituted derivatives	MS1	0.5114	rp	-	-	24850981	887144-94-7	-	2267.33	22280.8	14665.9	12912.8	21681.9	21873.8	29928.8	29826.5	10626.7	24386.1	23045.7	22031.3	19999.1	32101.5	17554	12698.5	24053.2	21194.8	18749.4	19136.1	18713.8	--
MW0149068	Eudistomin C	C14H16BrN3O2S	369.998	371.013	2.0434	Heterocyclic compounds	Heterocyclic compounds	MS1	0.5667	rp	C17167	-	184887	88704-50-1	-	9763.65	13603.5	662.34	7457.45	15915.5	17778.8	9023.3	9621.33	13786.8	7389.83	10467.9	5364.18	10304.8	10465.1	425.87	7986.33	8114.44	1857.2	8599.46	8468.04	8553.48	--
MW0149069	Eudistomin G	C15H12BrN3	268.036	313.022	5.7362	Alkaloids	Alkaloids	MS1	0.5334	rp	C16840	-	184884	88704-43-2	-	1348.13	413.49	6708.44	547.08	402.68	684.76	1145.07	877.47	2600.69	921.3	2499.16	1123.38	1383.61	738.57	4367.21	2002.56	3627.56	1888.05	2152.48	2233.24	2180.78	--
MW0122777	Allyl 3-amino-1-piperidinecarboxylate	C9H16N2O2	229.119	184.121	1.8443	Aldehyde,Ketones,Esters	Esters	MS1	0.9315	rp	-	-	24797350	886363-44-6	-	21815.1	60265.8	45976.4	27195.4	29202.2	31664.1	35496.2	46172.6	111287	68230.1	56206.5	27970.2	32907.8	36369.3	57136.5	39169.4	22067.8	80277.2	53489.9	53759.3	53755.4	--
MW0119470	3-Bromo-6-chloro-4-nitro-1H-indazole	C7H3BrClN3O2	275.907	276.908	0.8071	Heterocyclic compounds	Heterocyclic compounds	MS1	0.5344	rp	-	-	24728280	885519-92-6	-	61610.9	6342.5	456.34	18631.2	5858.17	25757.7	7461.98	9574.9	17669.1	5478.46	1017.6	10978.1	5756.87	663.32	10412.4	148.58	7441.18	3549.7	5005.42	4971.48	5004.48	--
MW0121294	5-Bromo-N-(2,2-dimethoxyethyl)pyrimidin-2-amine	C8H12BrN3O2	295.983	261.011	4.3536	Heterocyclic compounds	Heterocyclic compounds	MS1	0.6757	rp	-	-	4036586	885267-37-8	-	114.47	567.81	291.46	511.33	297.23	369	81.48	1215.74	600.19	405.4	448.14	193.83	506.09	291.22	262.2	602.52	574.54	65.71	1350.34	1333.66	1332.76	--
MW0121196	5-Bromo-2-chloro-N-methoxy-N-methylnicotinamide	C8H8BrClN2O2	360.92	279.943	4.1122	Alcohol and amines	Amines	MS1	0.8678	rp	-	-	56828998	885223-63-2	-	9362.88	8161.64	6332.93	10038.9	9768.08	8284.79	10014.9	9165.43	9187.26	9793.51	8186.94	9268.66	8539.1	7446.79	6368.48	7811.22	9481.07	8366.1	8346.3	8334.41	8158.77	--
MW0010623	Manassantin B	C41H48O11	733.289	716.32	8.8327	Lignans and Coumarins	Lignans	MS1	0.5868	rp	-	-	11399874	88497-88-5	-	1230.16	1386.41	1049.64	1484.8	1307.02	1308.61	1591.01	1520.94	1088.6	2769.35	2477.83	1942.4	2152.6	269.99	1015.53	925.71	682.77	1132.54	752.46	798.42	733	--
MW0119952	4-(5-Chloro-1,3-benzoxazol-2-yl)benzoic acid	C14H8ClNO3	244.022	273.019	0.7805	Organic acid And Its derivatives	Organic acid And Its derivatives	MS1	0.6766	rp	-	-	17047051	884849-06-3	-	3518.4	113251	78857.7	50147.6	129351	45303.1	84046.8	91757.9	25973.4	70275.7	57374.2	11503.8	40576.5	79757.8	24470	51015.4	42552.5	50422.1	52483.2	52922.6	53376	--
MW0122158	6-Fluoro-5-iodopyridin-2-ol	C5H3FINO	195.906	238.924	13.5672	Heterocyclic compounds	Heterocyclic compounds	MS1	0.6232	rp	-	-	70700871	884660-48-4	-	290139	252440	273680	245852	310100	346967	363358	359753	237890	417866	563476	1.07112e+06	376949	362046	318962	385937	358026	395130	304030	311373	289761	--
MW0116254	1-(1,4'-Bipiperidin-3-yl)-N,N-dimethylmethanamine	C13H27N3	260.185	225.22	4.835	Alcohol and amines	Amines	MS1	0.7196	rp	-	-	23004742	883515-98-8	-	555.28	1009.57	1417.26	1016.1	2836.29	1442.5	246.85	869.99	905.98	1241.16	810.42	915.92	1482.75	793.75	796.56	348.79	1046.42	984.54	1467.29	1457.76	1458	--
MW0005534	5-{[4-(Trifluoromethoxy)phenyl]amino}-1,3,4-thiadiazole-2-thiol	C9H6F3N3OS2	291.983	292.99	1.2787	Benzene and substituted derivatives	Phenolics	MS1	0.9734	rp	-	-	2732843	883041-73-4	-	123073	99856.8	66934.2	123667	109994	94543.4	144251	144068	108255	109669	102988	84354.5	101950	84534.1	50912.7	53538.3	89869.4	92921.6	118475	114766	115739	--
MW0143574	5-Bromo-2-(4-fluorophenyl)-3-(4-methylsulfonylphenyl)thiophene	C17H12BrFO2S2	396.93	411.943	5.7854	Benzene and substituted derivatives	Benzene and substituted derivatives	MS1	0.622	rp	C11704	-	3177	88149-94-4	-	8934.86	7969.59	5045.53	10022.1	9423.38	8109.92	11408	12274.3	12603.5	9557.72	9904.52	8694.58	8304.69	9703.12	5898.35	10953.2	8298.45	8943.2	8522.13	8104.84	8246.1	--
MW0000632	(2-Methylphenyl)-N-(4-pyridinylmethyl)methanamine	C14H16N2	247.1	212.131	5.6836	Benzene and substituted derivatives	Benzene and substituted derivatives	MS1	0.6089	rp	-	-	4719738	880809-54-1	-	120.08	732.01	313.18	221.18	499.76	151.78	1303.65	437.9	141.22	500.51	607.28	788.45	608.01	1475.38	152.13	754.88	762.94	224.87	1002.89	1028.18	905.8	--
MW0125523	N-[(2S)-2-[[(1Z)-1-Methyl-3-oxo-3-[4-(trifluoromethyl)phenyl]-1-propen-1-yl]amino]-3-[4-[2-(5-methyl-2-phenyl-4-oxazolyl)ethoxy]phenyl]propyl]propanamide	C35H36F3N3O4	654.259	619.266	4.8766	Alcohol and amines	Amines	MS1	0.6149	rp	-	-	446738	880635-03-0	-	2343.24	1846.5	364.45	3075.21	3149.09	1765.65	912.46	1345.32	2984.05	6639.67	1468.64	1393.32	625.44	362.27	439.53	298.66	1482.35	2142.78	2387.36	2329.64	2385.48	--
MW0006879	Dinoseb	C10H12N2O5	239.067	240.075	8.967	Benzene and substituted derivatives	Phenolics	MS2-Search-DB	0.7681	rp	C14302	HMDB0032559	6950	88-85-7	-	271617	261255	272774	254690	247504	250427	244185	245308	248689	248252	257763	254490	261918	277219	231994	258768	287014	255165	249074	248455	248922	--
MW0116639	1,3-Bis(4-Bromophenyl)-5-phenyl-2,4-imidazolidinedione	C21H14Br2N2O2	469.912	485.94	0.1544	Aldehyde,Ketones,Esters	Ketones	MS1	0.7146	rp	-	-	11851013	878533-35-8	-	79391.2	69151.1	52403	152360	73727.8	74248.3	75783.7	67574	73780.9	48155.3	79825.6	71802.4	168932	54563.8	64025.1	85942.3	82265.7	76287	74106.3	71548.1	72538.8	--
MW0124166	Fostriecin	C19H27O9P	465.103	430.139	1.2781	Heterocyclic compounds	Heterocyclic compounds	MS1	0.7412	rp	-	-	6913994	87810-56-8	-	3132.54	209.31	3217.81	165.94	281.33	188.82	1700.34	6284.49	4743.54	1720.38	1736.73	14206.9	7636.53	5308.19	9785.54	13520.4	12461.8	6419.38	6253.21	6391.55	6339.39	--
MW0009639	rac-2-Despiperidyl-2-aminorepaglinide	C22H28N2O4	419.175	384.205	7.8756	Benzene and substituted derivatives	Benzene and substituted derivatives	MS1	0.6964	rp	-	HMDB0061005	57826284	874908-11-9	-	1588.19	624.67	1144.55	1069.34	1092.36	1536.45	1749.17	1236.46	752.11	522.23	1176.92	130.85	1126.79	898.14	1139.6	957.71	2748.62	4103.19	1197.87	1204.16	1215.7	--
MW0117399	2-(1-Piperazinyl)nicotinamide	C10H14N4O	241.09	206.117	0.7534	Alcohol and amines	Amines	MS1	0.7046	rp	-	-	16785637	87394-64-7	-	5330.73	718.43	4198.83	2923.65	1198.29	2320.77	3283.69	3960.61	1256.56	3157.72	2736.09	11983.9	5413.62	6246.31	9560.4	6017.21	6228.93	6901.06	3418.27	3009.66	3528.1	--
MW0002388	2,6-Difluoro-α-methylbenzenemethanol	C8H8F2O	179.026	158.054	6.2401	Benzene and substituted derivatives	Benzene and substituted derivatives	MS1	0.7303	rp	-	-	5012075	87327-65-9	-	378.89	4092.74	261.99	1293.73	3506.66	927.26	1164.35	1542.58	1756.32	2190.88	467.45	674.42	3911.13	2225.04	553.09	1776.64	1784.11	2450.06	1575.68	1677.57	1716.13	--
FDATP01377	Emedastine Difumarate	C25H34N4O9	505.19	534.233	6.3636	Others	FDA	MS1	0.6877	rp	-	-	5282485	87233-62-3	-	1247.26	27613.3	1716.62	433.26	2679.1	844.01	1207.2	2230.97	7013.89	10905.5	7849.88	1035.23	8772.03	7367.6	3030.68	51425.6	7757.24	620.71	7031.23	7575.86	7687.95	--
MW0115850	(2E,6E)-2,6-Bis(pyridin-4-ylmethylene)cyclohexanone	C18H16N2O	189.128	276.126	4.403	Aldehyde,Ketones,Esters	Ketones	MS1	0.706	rp	-	-	6018993	871361-88-5	-	4306.6	6347.48	6024.42	4887.61	8212.94	6940.22	1854.57	3192.71	2130.1	2905.81	3705.54	1190.42	3632.27	3024.69	3037.56	2402.15	2680.97	3627.17	4276.68	4277.93	4240.57	--
MW0054311	Leptomycin B	C33H48O6	539.335	540.345	8.0254	FA	Others	MS1	0.9121	rp	-	-	71684517	87081-35-4	-	18359.9	10388.4	30845.6	7916.32	12224	6535.54	5058.24	8319.75	7333.53	5220.71	10504	7253.83	369.21	125.16	2019.13	10706.9	9940.84	3416.33	11026.5	11036.2	10859.4	--
MW0126124	Phthalide	C8H6O2	105.035	134.037	2.0351	Aldehyde,Ketones,Esters	Esters	MS1	0.7036	rp	-	HMDB0032469	6885	87-41-2	-	12733.5	20750.9	3063.23	12207.6	23334.7	24036	15428.9	13324.7	20947.4	7714.34	16919.1	7129.9	15484.4	6579.05	2622.08	651.42	1839.03	6133.17	13521.1	13729.7	13718.6	--
MW0111379	(1R,2R,4aS,5R,8aS)-1-(Hydroxymethyl)-5-((2E)-2-((4S)-4-hydroxy-2-oxodihydrofuran-3(2H)-ylidene)ethyl)-1,4a-dimethyl-6-methylidenedecahydronaphthalen-2-yl β-D-glucopyranoside	C26H40O10	547.236	512.262	10.1195	Benzene and substituted derivatives	Benzene and substituted derivatives	MS1	0.9601	rp	-	-	11519131	869384-84-9	-	770.76	888.72	1442.63	235.93	1447.28	639.27	1174.09	1531.53	1788.09	1088.9	1466.21	215.08	2709.09	2332.39	1125.01	1806.48	2946.61	4695.69	1855.89	1883.86	1877.76	--
MW0010009	Undecanamide, N-cyclopropyl-11-(2-hexyl-5-hydroxyphenoxy)-	C26H43NO3	417.305	417.324	8.7067	Benzene and substituted derivatives	Phenolics	MS2-Search-DB	0.5304	rp	-	-	11495398	869376-90-9	-	28864.6	32424.1	38778.6	24738	30053.6	24948.2	199.27	24757.7	28695.6	26843.7	582.36	239.07	2153.31	123866	96412.4	74759.7	66914.5	18524.5	26064.7	26915.2	26735.6	--
MW0000750	(5-Chloro-2-iodo-phenyl)-(2,6-difluorophenyl)methanone	C13H6ClF2IO	412.875	377.912	3.7519	Benzene and substituted derivatives	Benzene and substituted derivatives	MS1	0.6914	rp	-	-	46835488	869365-97-9	-	430.6	1232.99	1057.77	363.81	459.46	403.57	364.47	744.02	815.56	849.51	655.94	817.28	1213.77	791.72	586.12	878.91	841.7	467.88	1186.13	1192.77	1188.38	--
MW0154034	Myxalamid A	C26H41NO3	482.288	415.309	9.9963	Others	Others	MS1	0.7247	rp	C12158	-	6440913	86934-09-0	-	471.66	9693.43	11951	9600.76	9693.55	7724.54	11080.3	8745.5	2409.64	39772.9	16063.4	16806.4	14494.7	18377.8	15658.2	26597.1	33995	17335.7	6508.17	6514.93	6399.59	--
MEDP0071	Gly-Leu	C8H16N2O3	188.111	188.116	1.8021	Amino acid and Its metabolomics	Amino acid derivatives	MS2-MetDNA	0.923	rp	C02155	HMDB0000759	92843	869-19-2	-	17664.7	5626.99	50796.8	6794.61	6945.02	5570.92	11130.9	2955.13	38044.6	26106	14540.7	20118	42904.6	14798.8	18327.1	25958.8	14668.2	26948.6	27354	27072.6	28249	--
MW0052398	Dimethyl 2,6-dibromoheptanedioate	C9H14Br2O4	366.887	345.924	2.9905	Aldehyde,Ketones,Esters	Ketones	MS1	0.6283	rp	-	-	324858	868-73-5	-	339109	389518	122190	43385.1	70667.4	129639	165534	402009	20085.5	55819.2	69253.8	401069	320156	282448	127634	270817	318456	145048	272510	270450	270505	--
FDATN01006	D-Pantothenate Sodium	C9H16NNaO5	276.061	241.093	2.1121	Others	FDA	MS1	0.713	rp	-	-	23679004	867-81-2	-	6583.31	5555.2	5353	7770.7	7034.21	9554.42	9794.26	11052.3	8234.95	7242.82	4293.99	4753.31	11676.2	12538.1	8361.9	9490.95	9711.86	7744.19	9155.79	9192.79	9307.33	--
MW0117228	1-Methyl-N-(2-pyridinylmethyl)-1H-indole-3-carboxamide	C16H15N3O	286.102	265.122	5.7905	Alcohol and amines	Amines	MS1	0.9704	rp	-	-	9206220	866563-32-8	-	23106	21649.3	18259.9	24073.6	24840.6	23658.5	28986.5	27615.4	22477.5	25640	24989.6	28651.5	24661.3	24564.4	22151.9	26897.2	26180.1	26956.7	25439.3	25391.9	25823	--
MW0000105	7-Ethyl-10-hydroxycamptothecin	C22H20N2O5	376.103	392.137	3.2232	Alkaloids	Alkaloids	MS1	0.8118	rp	C11173	HMDB0060510	104842	86639-52-3	-	10100.4	15805	8562.9	12770.9	23482.3	13489.4	15611.6	7608.88	15944.5	10084.8	25532.7	10099.3	19049.1	7388.4	17765	10551.2	14358.1	14987.5	14982.2	14995.9	14912.1	ko00983
MW0137484	Belinostat	C15H14N2O4S	289.077	318.067	5.7905	Heterocyclic compounds	Heterocyclic compounds	MS1	0.9108	rp	-	-	6918638	866323-14-0	-	9387.42	7614.31	7795.41	9496.03	8002.16	9254.38	9779.51	11087.1	8978.94	10212.6	10497.3	11374.4	8754.51	8684.35	7640.91	10601.6	11630.9	10908.6	9885.41	9843.28	9804.24	--
MW0106006	Benazepril hydrochloride	C24H29ClN2O5	403.103	460.176	5.2502	Others	Medicine	MS1	0.7236	rp	C07701	-	5362123	86541-74-4	-	3646.8	2579.4	6566.95	1499.19	2030.45	2421.07	362.46	2618.4	1264.92	247.67	1550.29	622.78	4897.42	8776.74	2615.68	3896.69	880.96	1348.13	2974.37	2857.64	2888.33	--
MW0117109	1H-Pyrazolo[3,4-c]pyridazin-3-amine, 5-(2-phenylpyrazolo[1,5-a]pyridin-3-yl)-	C18H13N7	362.09	327.123	6.2466	Others	Others	MS1	0.8777	rp	-	-	11493598	865362-74-9	-	7334.29	21560.7	4981.01	8222.36	20673.7	7375.95	10118.3	4192.44	10827.3	13536.3	10113.5	5129	15154.6	11805	8997.1	12893.8	12770.7	14998	12639.1	12264.6	12675.7	--
MW0004458	4,5-Dichloro-2-(3,5-dichlorophenyl)pyridazin-3(2H)-one	C10H4Cl4N2O	344.881	309.905	12.1759	Benzene and substituted derivatives	Benzene and substituted derivatives	MS1	0.7636	rp	-	-	2774756	86483-43-4	-	37173.4	36373.9	35758.5	36936.1	34063.4	33072.8	33590.4	32392.9	35192.9	23669	32973.9	34139.2	34282.2	34776.3	36640	33517.8	34429.7	33241.4	35574.6	35180	35418.6	--
MW0007310	Hexaflumuron	C16H8Cl2F6N2O3	494.958	459.982	0.6898	Benzene and substituted derivatives	Benzene and substituted derivatives	MS1	0.701	rp	C18861	-	91741	86479-06-3	-	18989.3	8243.54	17968.3	11787.5	16755.4	19127.7	12471.8	11943.5	11848.2	7133.99	9592.46	10906.2	11224.5	8155.15	13418.7	7248.48	11172.7	9713.56	10600.2	10805.4	10802.5	--
FDATN00928	Revefenacin	C35H43N5O4	581.309	597.332	7.3443	Others	FDA	MS1	0.9793	rp	-	-	11753673	864750-70-9	-	39417.5	62353.7	28564.5	30215.4	57162.1	29579.3	8053.67	8955.32	9883.96	24492.1	3787.75	19943.2	36294.4	35792.6	15334.9	6295.29	8245.98	16791.3	27601.4	27555.8	27402.1	--
MW0123875	Ethanone, 2-(2-bromophenyl)-1-(1-pentyl-1H-indol-3-yl)-	C21H22BrNO	384.077	385.087	1.8357	Aldehyde,Ketones,Esters	Ketones	MS1	0.6914	rp	-	-	44397335	864445-60-3	-	29963.9	12972.3	39160.9	8731.3	11109.4	10069	18291.3	9644.14	39321.8	31540	21907.5	15130	27644.2	34190.1	24414	67554.6	36185	44154.7	28981.2	29154.5	29001.4	--
MW0125732	N-Desmethyldiltiazem	C21H24N2O4S	435.109	400.146	5.0967	Heterocyclic compounds	Heterocyclic compounds	MS1	0.6078	rp	-	-	107891	86408-45-9	-	350.39	616.97	1835.21	311.82	889.02	2517.86	1685.06	1261.93	1157.16	1255.55	1246.35	824.14	1015.94	1500.99	1208.65	1326.94	870.78	1172.1	1416.1	1403.84	1407.97	--
MW0012936	1-Oleoyl-2-acetyl-sn-glycerol	C23H42O5	433.271	398.303	9.9781	GL	DG	MS1	0.6505	rp	-	-	6437055	86390-77-4	-	2238.58	5514.97	5648.67	4089.63	4301.84	6653.23	3415.43	3908.45	5028.34	3362.71	8902.14	4858.28	7191.28	4583.05	4249.67	8107.84	8395.03	4750.05	4640.76	4658.63	4771.91	--
MW0008550	N,N-Bis(2-chloroethyl)-4-methoxybenzenesulfonamide	C11H15Cl2NO3S	310.009	311.015	3.1319	Benzene and substituted derivatives	Benzene and substituted derivatives	MS1	0.6896	rp	-	-	245660	86357-59-7	-	5781	4877.58	6952.05	5018.21	434.99	7086.25	6704.53	17733.3	1510.67	21261.8	941.14	5430.75	8353.28	8107.76	8892.78	7588.43	13996.1	7976.3	3504.54	3710.74	3324.61	--
MW0006714	Dasatinib	C22H26ClN7O2S	522.125	487.156	3.6362	Benzene and substituted derivatives	Benzene and substituted derivatives	MS1	0.9859	rp	D03658	HMDB0015384	3062316	863127-77-9	-	12385.4	23546.2	75048.7	10893.3	15195.5	19559.3	16662	22744.5	9034.99	33884.8	14832.9	12014.6	49673.8	50958.3	46270.4	50165	26080.8	21678.8	29552.8	29654.8	29602.3	--
MW0119865	4-(3,4-Dichlorophenyl)-2-hydrazinyl-6-(trifluoromethyl)pyrimidine	C11H7Cl2F3N4	320.997	322	2.625	Heterocyclic compounds	Heterocyclic compounds	MS1	0.5931	rp	-	-	7018677	862658-93-3	-	914.4	279.88	917.55	325.98	298.04	303.62	714.9	146.41	2285.82	430.8	645.18	1154.06	807.55	4084.19	3571	7267.43	4652.53	2746.78	1900.66	1909.02	1914.14	--
MW0119978	4-(Difluoromethyl)-2-hydrazinyl-6-(3-methoxyphenyl)pyrimidine	C12H12F2N4O	265.094	266.098	0.7389	Heterocyclic compounds	Heterocyclic compounds	MS1	0.6867	rp	-	-	7018706	861226-63-3	-	15858.3	14096	19652	22409.9	13021.6	21519.6	7842.89	10378.8	9094.78	5521.06	7921.1	12864.5	9825.48	23644.4	12433.8	20978.6	21998.4	13959.7	13309.9	13466.3	13302.7	--
MW0117945	2,4-Quinolinediol	C9H7NO2	160.04	161.048	3.4642	Heterocyclic compounds	Heterocyclic compounds	MS2-Search-Local	0.8072	rp	C16716	-	54680871	86-95-3	-	349865	91479.9	755532	93990.9	287303	695726	573291	449466	52823.5	157103	232368	97960.9	815478	334096	175864	80731.3	688837	315752	363099	363977	363858	--
MW0104657	2-Amino-4-methylpentanoic acid ethylamide	C8H18N2O	129.103	158.142	1.1537	Alcohol and amines	Amines	MS1	0.7446	rp	-	-	14015061	859194-78-8	-	10958.2	5783.4	38148.9	4123.41	5842.11	5291.8	8241.91	2715.81	13719.7	10525.5	9891.15	6623.68	18879.5	10686.5	10332.2	12633.5	6894.3	21679.7	11232	11147.3	11195.7	--
MW0118847	2-Propenamide, 3-(6-bromo-2-pyridinyl)-2-cyano-N-[(1S)-1-phenylethyl]-, (2E)-	C17H14BrN3O	354.023	355.032	5.7266	Alcohol and amines	Amines	MS1	0.6925	rp	-	-	11210478	857064-38-1	-	114.1	75.16	1839.87	92.99	64.53	296.51	64.05	78.93	766.8	50.06	352.14	248.92	260.46	155.41	426.8	155.2	1104.6	537.46	547	562.29	509.84	--
FDATN01072	Choline Fenofibrate	C22H28ClNO5	378.146	421.166	10.6593	Others	FDA	MS1	0.7269	rp	-	-	11350701	856676-23-8	-	496.45	251.6	1082.34	353.49	660.35	160.91	1463.78	713.73	608.65	323.93	2385.03	1456.34	1385.52	2929.12	987.2	1944.13	2397.89	256.51	1263.98	1234.08	1230.78	--
MW0112949	4-(4-Chloro-3-nitrophenyl)-3-methyl-4-oxobutanoic acid	C11H10ClNO5	255.997	271.025	4.1122	Organic acid And Its derivatives	Organic acid And Its derivatives	MS1	0.7346	rp	-	-	2874446	85633-96-1	-	580.3	1087.59	1090.48	1609.4	1313.15	744.8	467.37	1251.5	774.34	769.17	590.31	1073.01	1278.19	1160.81	1631.92	1261.75	624.03	464.13	1113.03	1135.43	1133.97	--
MW0123511	Degrasyn	C19H18BrN3O	516.053	383.063	4.1745	Heterocyclic compounds	Heterocyclic compounds	MS1	0.624	rp	-	-	11222830	856243-80-6	-	4257.77	5761.76	5794.26	6247.52	4901.25	7151.43	3446	3855.45	14446.3	3525.87	2124.63	341.51	3178.52	452.34	482.01	2886.38	286.9	2292.97	1747.77	1855.91	1840.25	--
MW0142142	2-{5-[3-(6-Benzoyl-1-propylnaphthalen-2-yloxy)propoxy]indol-1-YL}ethanoic acid	C33H31NO5	476.235	521.22	2.2096	Benzene and substituted derivatives	Benzene and substituted derivatives	MS1	0.511	rp	-	-	6102812	853652-40-1	-	4738.07	274.14	39132.8	64.65	128.38	204.95	364.84	28.91	8671.76	114.23	1214.68	410.04	5355.86	1564.36	6302.71	401.58	315.52	7743.22	4553.15	4553.19	4563.81	--
MW0000665	(3-Bromo-5-chloro-2-hydroxyphenyl)phenylmethanone	C13H8BrClO2	310.927	311.937	3.0062	Benzene and substituted derivatives	Benzene and substituted derivatives	MS1	0.5754	rp	-	-	689067	85346-47-0	-	411.32	489.29	180.78	123.97	153.37	218.04	452.21	807.28	477.93	72.4	494.79	1311.85	684.17	355.43	167.63	206.02	194.78	404.76	767.42	759.81	737.83	--
MW0147304	Cefpimizole sodium	C28H25N6NaO10S2	647.092	692.097	0.8116	Organic acid And Its derivatives	Organic acid And Its derivatives	MS1	0.5086	rp	C13024	HMDB0041851	443996	85287-61-2	-	266.08	363.6	3494.85	907	616.83	1437.89	2031.73	2911.74	388.91	253.39	487.53	2984.79	1731.57	2313.94	496.56	553.42	147.44	1790	1778.78	1775.08	1719.5	--
MW0006154	Benzamide, 4-[4-[(4'-chloro[1,1'-biphenyl]-2-yl)methyl]-1-piperazinyl]-N-[[4-[[(1R)-3-(dimethylamino)-1-[(phenylthio)methyl]propyl]amino]-3-nitrophenyl]sulfonyl]-	C42H45ClN6O5S2	811.249	812.258	1.1377	Benzene and substituted derivatives	Benzene and substituted derivatives	MS1	0.7242	rp	-	-	11228183	852808-04-9	-	592.94	605.1	697.42	556.53	364.55	333.37	700.08	636.56	1273.26	543.19	769.29	228.88	604.75	314.43	1249.13	721.14	713.81	743.29	829.67	857.54	840.8	--
MW0119890	4-(3-Hydroxyphenyl)-2-thioxo-2,3,4,6,7,8-hexahydroquinazolin-5(1H)-one	C14H14N2O2S	245.034	274.078	3.1701	Aldehyde,Ketones,Esters	Ketones	MS1	0.9755	rp	-	-	3361682	850916-11-9	-	23627.5	16060.7	14616.4	18283.7	12814.2	21991.7	23928	19382.5	19408.8	23185.4	37689.2	20917.6	43003.1	27049.8	39891.1	28329.3	40736.4	37814.6	27845.6	27954.7	27956.2	--
MW0008786	N4-Phthalylsulfathiazole	C17H13N3O5S2	373.991	403.03	2.5419	Benzene and substituted derivatives	Benzene and substituted derivatives	MS1	0.6568	rp	C07659	-	4806	85-73-4	-	20309.3	18740	2060.02	13242.2	21441.7	16572.3	16973.6	8139.86	19618.9	11105.4	16362.8	6342.97	17215.2	7272.26	1985.07	1656.2	5750.98	8065.98	12694.4	12333.4	12420.2	--
MW0114027	Cabozantinib	C28H24FN3O5	536.131	501.17	9.8617	Heterocyclic compounds	Heterocyclic compounds	MS1	0.6596	rp	D10062	-	25102847	849217-68-1	-	498.41	678.34	85.13	499.57	507.37	474.12	758.79	539.94	595.13	281.81	695.26	166.99	389.33	487.61	711.05	69.75	345.53	522.39	878.53	881.13	903.46	--
MW0116216	[6-Chloro-9-[(4-methoxy-3,5-dimethyl-2-pyridyl)methyl]purin-2-yl]amine	C14H15ClN6O	303.075	318.1	0.8485	Alcohol and amines	Amines	MS1	0.7248	rp	-	-	16736529	848695-25-0	-	45011	15380.1	33878.5	11017.9	19533.1	18781.5	18210.3	17993.7	15160	20969.5	22573.3	20145.5	26224.6	20256.7	47957.2	20434.4	25546	21310.3	28862.4	27965.8	28963.5	--
MW0103762	4-Amino-2,6-dibromo-3-nitropyridine	C5H3Br2N3O2	295.853	296.857	1.0325	Heterocyclic compounds	Heterocyclic compounds	MS1	0.6011	rp	-	-	53249765	848470-14-4	-	7372.41	481.11	139.51	350.31	122.17	116.99	973.62	3156.41	1232.61	3486.18	435.72	3839.66	990.43	493.38	951.46	1438.48	1430.72	2458.54	1009.85	903.77	943.46	--
MW0108423	N-(3-Fluorophenyl)-2-(1-piperazinyl)acetamide	C12H16FN3O	272.094	237.128	4.1122	Alcohol and amines	Amines	MS1	0.6772	rp	-	-	4961831	847761-47-1	-	1113.25	217.17	902.07	1210.73	733.07	729.71	1101.29	674.03	1401.16	845.28	1077.72	781.47	586.64	1616.96	1142.4	1257.1	1224.58	1371.12	1241.4	1360.33	1284.7	--
MW0125366	N-(3-Chloroquinoxalin-2-yl)-4-fluoro-2-methylbenzenesulfonamide	C15H11ClFN3O2S	350.02	351.024	3.7863	Alcohol and amines	Amines	MS1	0.5709	rp	-	-	4962629	847744-22-3	-	4049.85	2816.92	4727.52	1306.06	1575.54	873.1	290.08	2541.97	839.11	2449.02	1661.5	1418.86	2188.4	4130.76	39317.6	269.06	898.98	3525.11	3307.29	3160.5	3101	--
MW0001558	1-Cyclohexyl-N-(3-methylphenyl)-5-oxo-3-pyrrolidinecarboxamide	C18H24N2O2	345.18	300.184	1.8312	Benzene and substituted derivatives	Benzene and substituted derivatives	MS1	0.6792	rp	-	-	2991467	847239-68-3	-	13324.3	4970.34	115494	3011.4	2119.03	7158.44	6050.5	1029.25	51903.6	28681.5	10465.9	8248.95	33895.9	35649.7	60238.5	48397.8	20740.1	46740.3	29194.3	28846.6	28223.7	--
MW0124522	Itraconazole	C35H38Cl2N8O4	688.224	704.239	8.5901	Heterocyclic compounds	Heterocyclic compounds	MS1	0.734	rp	D00350	HMDB0015298	55283	84625-61-6	-	4207.62	4680.74	2354.23	3425.54	5104.68	3283.69	966.43	1534.34	483.68	660.9	2573.08	751.12	1984.93	95.21	886.22	2424.56	2259.83	2119.69	2779.34	2778.57	2800.19	--
MW0104713	2-Chloro-N-(2-oxotetrahydrothiophen-3-yl)acetamide	C6H8ClNO2S	273.97	192.996	0.7384	Alcohol and amines	Amines	MS1	0.5758	rp	-	-	6490304	84611-22-3	-	137.22	401.65	2256.47	358.72	258.22	848.22	859.06	851.18	2136.6	3425.99	1984.63	818.4	408.66	3769.26	1987.7	6427.92	2716.38	3041.36	2069.39	2110.15	2136.86	--
MW0149233	Flumipropyn;S-23121	C18H15ClFNO3	331.036	347.072	2.1134	Heterocyclic compounds	Heterocyclic compounds	MS1	0.8681	rp	C10993	-	158434	84478-52-4	-	20519.4	15481.7	19699.1	19790.4	18763.1	23177.7	20117.8	24303.5	29134.5	15505.4	11151.8	11285.2	27722.5	29031	19916.3	30277.4	24471.6	19405.6	21183.2	21393.7	21401.7	--
FDATN00395	Canagliflozin	C24H25FO5S	479.105	444.141	11.9335	Others	FDA	MS1	0.8701	rp	-	-	24812758	842133-18-0	-	1575.95	1762.41	367.92	124.32	647.68	128.53	1732.74	2869.36	2350.18	3209.65	6862.77	11635.4	2999.61	7887.34	305.38	1696.83	4222.4	1559.52	2267.29	2269.53	2205.91	--
MW0004700	4-Bromo-2,6-difluorobenzamide	C7H4BrF2NO	233.934	234.944	1.2957	Benzene and substituted derivatives	Benzene and substituted derivatives	MS1	0.619	rp	-	-	59656682	840481-49-4	-	6391.84	3154.01	8636.82	7904.03	7583.97	4909.56	16678.7	12313.2	12654.8	16483.8	15100.2	23843.2	15968.2	11807.1	21004	15603.2	14092.4	14429.5	17329	17411.8	17403.2	--
MW0055080	Mometasone furoate	C27H30Cl2O6	387.09	520.142	7.7098	Others	Medicine	MS1	0.7017	rp	C07817	-	441336	83919-23-7	-	271.2	619.02	562.91	749.96	650.99	285.53	1329.37	620.49	213.35	218.79	1165.81	845.82	656.96	768.93	220.84	789.8	1272.96	733.2	644.1	650.57	638.45	--
MW0106075	Buthionine sulfoximine	C8H18N2O3S	257.067	222.104	3.0961	Amino acid and Its metabolomics	Amino acid derivatives	MS1	0.9517	rp	-	-	1548918	83730-53-4	-	16257.7	20619.7	7058.39	15144.7	15267.6	18312.9	10383.7	13906.5	12235.1	34852.7	33338.2	10821.7	50523.9	20370.8	29482.8	23367.4	37257.2	27754.2	22401.1	22785.8	22586.3	--
MW0006872	Diniconazole	C15H17Cl2N3O	360.047	325.075	7.8424	Benzene and substituted derivatives	Benzene and substituted derivatives	MS1	0.6986	rp	-	-	12774210	83657-24-3	-	101.38	22.63	91.01	60.64	165.45	37.57	138.22	69.71	96.45	46.89	105.22	131.12	21.39	70.51	38.48	56.89	131.28	58.97	504.22	492.82	503.39	--
MW0126661	tert-Butyl (2R)-2-(hydroxymethyl)-1-pyrrolidinecarboxylate	C10H19NO3	186.113	201.137	4.141	Aldehyde,Ketones,Esters	Esters	MS1	0.7201	rp	-	-	688279	83435-58-9	-	17750	6764.62	18044.6	3217.06	14945.5	5043.31	6095.55	3348.15	8711.18	8843.27	8313.54	6363.2	24352	21433.9	8953.74	57820	39045.1	35472.4	32500.2	32694.6	32532.5	--
MW0121031	5-[(2,4-Difluorophenoxy)methyl]furan-2-carboxylic acid	C12H8F2O4	211.021	254.039	1.6007	Organic acid And Its derivatives	Organic acid And Its derivatives	MS1	0.7459	rp	-	-	4715124	832740-42-8	-	475.98	776.42	288.67	1214.63	145.16	1484.06	821.34	754.91	923.48	128.27	969.37	293.43	705.64	993.55	1100.27	763.02	909.2	1099.39	1836.88	1759.79	1819.52	--
MW0118177	2-{[5-(4-Bromophenyl)-4-methyl-4H-1,2,4-triazol-3-yl]sulfanyl}acetohydrazide	C11H12BrN5OS	341.988	342.993	2.9977	Alcohol and amines	Amines	MS1	0.5742	rp	-	-	7021003	832739-64-7	-	1823.73	1780.74	648.33	1187.35	150.81	1157.67	1264.44	450.77	1251.01	1134.49	1094.74	1077.18	698.05	2410.86	781.57	1392.05	1302.63	247.68	1583.71	1485.21	1601.25	--
MW0154704	Octreotide;D-Phenylalanyl-L-cysteinyl-L-phenylalanyl-D-tryptophyl-L-lysyl-L- threonyl-N-((1R,2R)-2-hydroxy-1-(hydroxymethyl)propyl)-L- cysteinamide cyclic(2->7)-disulfide	C49H66N10O10S2	1017.43	1018.44	6.3969	Alcohol and amines	Amines	MS1	0.9884	rp	C07306	HMDB0014262	448601	83150-76-9	-	9469.65	9812.43	8153.81	11343	12306.1	27776	12617.1	11160.2	5498.84	15924	12854.5	4890.04	19608.8	29637	3172.86	18526.5	12722.6	11705.9	15906.4	15543.8	15802.2	--
MEDL02383	Ethyl gallate	C9H10O5	235	198.053	4.4526	Tannins	Tannin	MS2-Search-DB	0.5801	rp	-	HMDB0033836	13250	831-61-8	-	578371	582755	632497	579591	599467	611274	675279	676916	669550	703744	693244	707119	673194	753779	627330	741126	785878	725694	714825	717996	718008	--
MW0006134	Bensulfuron-methyl	C16H18N4O7S	445.06	410.09	7.2445	Benzene and substituted derivatives	Benzene and substituted derivatives	MS1	0.5431	rp	C10937	-	54960	83055-99-6	-	604.73	519.56	403.28	473.83	477.68	621.22	662.48	165.62	1176.31	944.71	875.35	246.31	1676.75	733.7	644.12	544.98	989.5	849.25	344.36	351.36	398.85	--
MW0001499	1-Amino-2-anthraquinonesulfonic acid	C14H9NO5S	337.994	303.02	4.3531	Benzene and substituted derivatives	Benzene and substituted derivatives	MS1	0.9492	rp	-	-	66522	83-62-5	-	1903.53	2466.77	1697.5	1801.05	3093.77	2839.03	2778.95	3492.38	2898.9	954.06	2131.11	2363.06	3349.94	2180.47	2123.76	2552.71	2395.66	2640.01	6621.09	6572.9	6599.8	--
MW0053932	Hododeoxycholic acid	C24H40O4	428.265	392.293	7.1114	Organic acid And Its derivatives	Organic acid And Its derivatives	MS2-MetDNA	0.9868	rp	C15517	HMDB0000733	5283820	83-49-8	-	48957.7	26061.3	15112.4	52066.2	14657.5	18799.2	16647.6	8016.45	34159.7	14571.5	22286.7	1229.56	7823.11	9153.68	10437.4	35008.2	10856.9	6193.49	15721.8	15737	15693.5	--
MEDP1158	Deoxycholic acid	C24H40O4	392.288	392.293	7.5929	Bile acids	Bile acids	MS2-MetDNA	0.9951	rp	C04483	HMDB0000626	222528	83-44-3	-	304036	1.1447e+06	310456	1.19775e+06	536387	255841	329585	147894	164195	211869	183925	72775.9	533168	99054.5	134565	141208	138496	102040	290592	288659	302933	ko04976
MW0154030	Myristic Acid Alkyne	C14H24O2	223.161	224.178	9.0928	FA	Others	MS2-Search-DB	0.5789	rp	-	-	5312715	82909-47-5	-	9382.09	8701.01	8446.09	9841.65	7464.62	7156.7	8059.77	8724.01	6811.11	7091.76	7700.51	7388.16	8019.91	8124.34	6934.56	6974.01	7178.05	8116.07	6545.51	6567.09	6316.67	--
MW0000540	(1R,2S)-(-)-3,4-Dihydroxynorephedrine	C9H13NO3	154.052	183.089	1.1793	Benzene and substituted derivatives	Benzene and substituted derivatives	MS1	0.5746	rp	C11768	HMDB0015652	164739	829-74-3	-	12315.3	20418.7	22579.7	8370.25	27894.3	16441.9	11576.2	18367.6	16844.5	24655	17823	12425.9	20537.7	14895.8	14369	18893.9	16320.6	20854.7	20229.1	20512	18808.4	--
MEDN0338	Phenyllactate(Pla)	C9H10O3	165.055	166.063	3.9624	Organic acid And Its derivatives	Organic acid And Its derivatives	MS2-Search-Local	0.8106	rp	C01479	HMDB0000779	444718	828-01-3	-	322883	136151	628528	84417.7	83433.6	82642.4	276280	183963	112110	106985	390495	392423	577075	617786	1.57531e+06	723504	433758	294490	506674	509427	506729	--
FDATN01380	Palbociclib (PD0332991) Isethionate	C26H35N7O6S	396.187	573.237	1.1459	Others	FDA	MS1	0.8246	rp	-	-	11478676	827022-33-3	-	4574.51	3187.38	19653.3	1544.03	2444.87	949.35	3519.78	1267.52	12038.8	3467.53	3439.02	2955.77	11000	14328.9	20066.1	15402.3	12340.5	17320.5	9386.83	9387.57	9348.1	--
MW0115670	Bromobenzene-2,3-dihydrodiol	C6H7BrO2	378.918	189.963	0.5726	Benzene and substituted derivatives	Benzene and substituted derivatives	MS2-Insilico	0.5904	rp	C14842	HMDB0060445	134067	82683-92-9	-	2.02523e+06	2.01017e+06	1.7849e+06	2.32825e+06	1.58107e+06	2.13889e+06	1.22184e+06	1.63936e+06	2.0428e+06	1.74899e+06	1.9333e+06	1.83403e+06	4.2591e+06	1.69185e+06	2.18074e+06	2.22118e+06	2.38193e+06	1.97652e+06	1.93003e+06	1.91626e+06	1.97668e+06	ko00980
MW0123031	Benfuracarb	C20H30N2O5S	409.173	410.188	6.7045	Benzene and substituted derivatives	Benzene and substituted derivatives	MS1	0.6643	rp	C11073	-	54886	82560-54-1	-	15557.4	29096.2	18196.1	9090.93	1428.49	15737.5	16807.7	26292.9	12049	18607.6	13650.1	12872.6	17481	19868.7	773.7	8484.6	22478.3	14804.9	17137.1	16722.3	16013.1	--
MW0145172	Antibiotic OA 6129C	C20H31N3O11S2	588.109	553.14	1.7692	Heterocyclic compounds	Heterocyclic compounds	MS1	0.8813	rp	C20814	-	133916	82475-09-0	-	1421.33	923.46	4346.76	4137.62	1441.04	2780.71	4410.81	9993.07	5702.37	20144.7	5060.44	7891.38	7302.65	19679.3	10098.6	25436.8	13463.4	12789.6	10349.3	10252	10340.8	--
FDATN01094	Saccharin sodium salt hydrate	C7H6NNaO4S	243.966	222.992	0.7722	Others	FDA	MS1	0.9685	rp	-	-	443755	82385-42-0	-	5067.49	90100.3	5881.31	34706.9	18380.8	24168.2	66351.9	8560.27	50468.6	63513.7	50881.8	11797.1	29273.5	60232.1	7223.32	37189.9	34962.6	14692.1	40557.8	40729.8	40727	--
MW0126119	Phosalone	C12H15ClNO4PS2	403.936	366.987	3.1113	Aldehyde,Ketones,Esters	Ketones	MS1	0.8828	rp	C11028	HMDB0041985	4793	8225-01-10	-	27845.1	25914.1	12736.8	24444	24523.1	27203	26490.3	26332.3	28030.3	26298.1	26515.5	27385.9	28078.5	25815.3	13801.7	24703.2	25642	21630.8	24840.3	24750.7	24841.2	--
MW0007370	Inabenfide	C19H15ClN2O2	419.05	338.082	1.1294	Benzene and substituted derivatives	Benzene and substituted derivatives	MS1	0.7373	rp	C10942	-	92401	82211-24-3	-	12689.8	22282.5	15167.5	22106.9	18994.8	22345	12878.7	20717.5	6151	14009.3	15320.6	14139.7	6851.34	12859.9	10229.4	6621.82	10304.4	6609.5	15991.2	16079.8	15785.5	--
MW0004613	4-Amino-3-[3-(trifluoromethyl)phenyl]-1,2-thiazole-5-carboxylic acid	C11H7F3N2O2S	322.984	288.018	2.9942	Benzene and substituted derivatives	Benzene and substituted derivatives	MS1	0.641	rp	-	-	54833	82114-19-0	-	3101.26	1743.14	426.88	1412.3	245.43	462.81	2292.59	3747.93	1503.77	275.3	158.02	3265.24	2627.47	1427.03	1581.32	1011.13	1411.8	623.14	1711.11	1693.42	1575.16	--
MW0007157	Flerobuterol	C12H18FNO	195.113	211.137	2.7089	Benzene and substituted derivatives	Benzene and substituted derivatives	MS1	0.7351	rp	-	-	71254	82101-10-8	-	4990.22	10146	7431.48	3176.8	6885.05	6776.79	4370.01	7056.44	5662.4	9724.06	5043.69	3434.42	4635.93	6306.58	5897.34	4642.95	9829.75	15485.9	6835.78	6863.48	6847.58	--
MEDN1156	FFA(20:4)	C20H32O2	303.233	304.24	11.0597	FA	FFA	MS2-Search-Local	0.7377	rp	-	-	-	82073-91-4	-	163127	316158	302086	460377	117341	245129	474247	178574	519965	389506	378179	361080	428402	484859	225412	585632	477391	292513	573414	618055	609802	--
MEDL02459	4-Pyridoxic Acid	C8H9NO4	182.046	183.053	1.1657	Others	Vitamin	MS2-Search-Local	0.8251	rp	C00847	HMDB0000017	6723	82-82-6	-	126831	234107	230587	106740	200672	150736	127248	175721	186623	150930	154956	133334	186472	212714	222103	199318	252980	220145	199625	201652	200606	ko00750,ko01100
MW0005717	5-Nitro-9,10-dioxo-9,10-dihydroanthracene-1-sulfonic acid	C14H7NO7S	289.981	332.994	3.1113	Benzene and substituted derivatives	Benzene and substituted derivatives	MS1	0.9054	rp	-	-	6714	82-50-8	-	10325.1	8951.43	4246.92	9629.77	9450.59	9228.59	10388.6	11797.1	8582.99	10529.9	9590.3	11214.2	9700.18	8068.34	7655.37	7624.81	8988.7	6640.87	9412.55	9335	9500.98	--
MW0001383	1,5-Diphenoxy-9,10-dihydroanthracene-9,10-dione	C26H16O4	373.087	392.105	4.5027	Benzene and substituted derivatives	Benzene and substituted derivatives	MS1	0.7413	rp	-	-	6699	82-21-3	-	4146.84	16029.9	10820.9	3410.09	3927.32	9895.49	6785.3	13513.8	9301.54	4888.07	6962.2	4450.3	10505.1	17306.9	753.92	9184.89	16173.9	13391	9964.12	10052	10049.4	--
MW0115788	(1H-Indol-4-yl)-Carbamic Acid tert-butyl ester	C13H15N2O2	212.092	231.113	4.5276	Organic acid And Its derivatives	Organic acid And Its derivatives	MS1	0.5669	rp	-	-	40427167	819850-13-0	-	1403.88	2388.13	2059.4	1190.99	2533.16	2476.05	1655.25	1150.46	1891.95	1114.84	1664.84	999.64	1887.24	1812.29	1496.19	578.45	1467.52	1403.5	1964.18	1993.57	1994.63	--
MEDP1274	(4Z, 7Z, 10Z, 13Z, 16Z, 19Z) -Eicosahexaenoate	C24H36O2	355.264	356.272	11.457	Aldehyde,Ketones,Esters	Esters	MS1	0.9129	rp	C16185	-	-	81926-94-5	-	31508.8	32656.4	39187.5	21754.6	47285.2	18294.6	10336.1	11197.1	15255.5	13136.3	13319.7	20242.5	13505.9	10239.5	10887.7	11264.2	17860.5	18878.7	16828.2	16774	16916.9	--
MW0017122	Ciprostene	C22H36O4	363.252	364.261	12.0884	Organic acid And Its derivatives	Organic acid And Its derivatives	MS2-Search-DB	0.578	rp	-	-	6438980	81703-55-1	-	369020	530994	465502	524536	441588	480322	792626	594205	890895	822064	738619	799295	862341	849814	502364	990590	831597	851696	819649	815178	824749	--
MW0168524	2-ketoisocaproic acid	C6H10O3	129.056	130.063	2.7343	Heterocyclic compounds	Heterocyclic compounds	MS2-MetDNA	0.7402	rp	C00233	-	70	816-66-0	-	1.39771e+07	1.39789e+07	2.78451e+06	7.95128e+06	1.87736e+07	1.76632e+07	1.10222e+07	6.90058e+06	1.91032e+07	6.74878e+06	1.1955e+07	5.47548e+06	1.23238e+07	1.0521e+07	4.16182e+06	1.56518e+06	4.83112e+06	9.72857e+06	1.08448e+07	1.09485e+07	1.08914e+07	ko00280,ko00290,ko01100,ko01210,ko01230
MW0109794	Tazobactam	C10H12N4O5S	271.019	300.053	4.6772	Heterocyclic compounds	Heterocyclic compounds	MS1	0.9501	rp	-	HMDB0015544	4836	81546-15-8	-	11343	10200.9	16577.1	11783.5	11572.1	8406.46	10879.3	4387.03	7394.83	4464.22	11976.7	9882.25	7766.9	6480.54	3898.4	10070.7	8979.13	8731.89	9312.76	9403.85	9441.91	--
MW0118147	2-[4-(4-Bromophenyl)-5-sulfanyl-4H-1,2,4-triazol-3-yl]phenol	C14H10BrN3OS	305.957	348.971	2.0995	Heterocyclic compounds	Heterocyclic compounds	MS1	0.6035	rp	-	-	2389212	81518-27-6	-	1555.7	1830.36	624.18	1793.91	1080.16	334.85	1867.13	3775.08	968.35	5399.77	810.32	4986.72	458.52	1132.08	511.36	1437.29	300.66	5707.03	837.77	772.29	721.32	--
MW0000158	Cabergoline	C26H37N5O2	450.298	451.295	9.679	Alkaloids	Alkaloids	MS1	0.7233	rp	C08187	HMDB0014393	54746	81409-90-7	-	15291.2	8784.84	30241.2	16565.4	6402	13349.3	42748.5	27509.9	12927	31222.7	22165.6	61443.4	34103.1	37015.1	16460.1	58177.1	98947	72845.3	35816.5	36118.8	36092	--
MW0124151	Fluroxypyr 1-methylheptyl ester	C15H21Cl2FN2O3	365.079	366.091	3.6303	Heterocyclic compounds	Heterocyclic compounds	MS1	0.98	rp	-	-	54745	81406-37-3	-	20970.4	18898.5	12599.5	22565.9	22171.4	46726.2	14405.8	26169.4	8532.35	18396.9	28307.5	19555.5	31483.1	23397.2	21685.1	14682.1	19801.7	22212.5	22170.8	22195.6	22511.4	--
MW0017091	Cholic acid	C24H40O5	816.571	408.288	6.3965	Bile acids	Bile acids	MS2-MetDNA	0.9971	rp	C00695	HMDB0000619	221493	81254	-	157934	1.27219e+06	429686	245951	244804	8229.45	168642	327.87	2.18782e+06	14701.3	96608.2	402.17	60634.9	179810	39253.2	989053	97815.6	6473.26	335220	337306	337253	ko00120,ko01100,ko04976
MW0125474	N-(Propan-2-yl)-10H-phenothiazine-10-carboxamide	C16H16N2OS	305.081	284.098	5.1674	Alcohol and amines	Amines	MS1	0.9796	rp	-	-	704259	81225-58-3	-	1.26425e+06	1.24284e+06	1.21915e+06	1.23618e+06	1.2981e+06	1.30881e+06	1.37267e+06	1.40141e+06	1.22561e+06	1.37095e+06	1.36648e+06	1.48301e+06	1.37687e+06	1.48579e+06	1.23482e+06	1.39852e+06	1.47177e+06	1.41052e+06	1.38428e+06	1.39292e+06	1.39827e+06	--
MW0105294	5,8,11,14-Tetraoxa-2-azahexadecanoic acid, 16-amino-, 1,1-dimethylethyl ester	C15H32N2O6	335.22	336.226	10.9751	Organic acid And Its derivatives	Organic acid And Its derivatives	MS1	0.8912	rp	-	-	11688612	811442-84-9	-	14536.6	14030.5	16267.5	16302	15368.9	11824.5	16526.4	17278.6	16267.9	16174.2	12900.3	17444.7	12564.5	13218.6	12075.9	14336.1	13653.6	14509.1	16191.9	16435.8	16437	--
MW0154935	Patellamide A	C35H50N8O6S2	726.307	742.33	8.1748	Alcohol and amines	Amines	MS1	0.7632	rp	C15734	-	157454	81120-73-2	-	10813	11814.6	10366.4	11042.6	10596	11078.3	12090.2	27431.8	12507.5	15974.2	11836.5	2729.93	11973.1	13009.1	11036.4	13173.4	20954	11328.8	5371.17	5318.2	5320.06	--
MW0006596	Cisapride	C23H29ClFN3O4	464.179	465.183	2.3903	Benzene and substituted derivatives	Phenolics	MS1	0.7467	rp	C06910	HMDB0014742	2769	81098-60-4	-	1121.9	296.33	1974.94	46.56	191.16	411.72	525.41	2266.82	878.51	456.53	507.98	519.4	1429.03	8083.33	14094	16564.5	8215.82	4739.6	4086.15	3991.79	4065.82	--
MW0148341	D-Fructose,1,6-bis(dihydrogen phosphate), trisodium salt	C6H11Na3O12P2	442.908	405.942	4.968	Carbohydrates and Its metabolites	Carboxylic acids and derivatives	MS1	0.7661	rp	-	-	129893469	81028-91-3	-	251.67	330.61	1031.46	798.15	281.63	473.04	2420.3	282.65	4302.96	1148.59	1595.57	681.62	3318.03	979.07	4292.58	1111.9	3217.51	1336.16	1839.99	1845.34	1787.74	--
MEDN1723	3,7,12-Trihydroxycholan-24-oic acid	C24H40O5	407.28	408.288	6.9403	Organic acid And Its derivatives	Organic acid And Its derivatives	MS2-Search-Local	0.6959	rp	-	-	303	81-25-4	-	1.92259e+06	3.80585e+06	2.94476e+06	1.13812e+06	1.94926e+06	599436	5.49955e+06	193864	9.80292e+06	7.00567e+06	4.93389e+06	219917	5.71003e+06	5.67587e+06	320390	7.95974e+06	5.35974e+06	2.56012e+06	5.95976e+06	5.98546e+06	5.98507e+06	--
MW0063746	Taurocholate;Taurocholic acid;Cholyltaurine	C26H45NO7S	516.286	515.292	5.2918	Bile acids	Bile acids	MS2-MetDNA	0.9773	rp	C05122	HMDB0000036	6675	81-24-3	-	4532.12	8957.84	7414.1	4669.69	1226.32	2150.85	6347.12	398.96	245564	3405.05	3936.22	1475.45	3374.3	19770	203.63	23209.7	3849.83	1335.45	20305	20304.1	20249.9	ko00120,ko00430,ko01100,ko04976,ko04979
MW0113161	4'-Tert-butyl-2',6'-dimethyl-3',5'-dinitroacetophenone	C14H18N2O5	293.114	294.122	2.3425	Aldehyde,Ketones,Esters	Ketones	MS1	0.9655	rp	-	HMDB0031865	6669	81-14-1	-	19686.4	23354.2	129420	14043.4	19995.4	17528.9	29429.2	9084.16	79630.2	45285.5	30525.6	17502.5	48790.4	57376	100032	54595.9	26539.4	70919.7	53095	52378.4	53059.2	--
MW0147741	Concanamycin A	C46H75NO14	886.504	865.519	7.7179	Heterocyclic compounds	Heterocyclic compounds	MS1	0.9392	rp	C15761	-	6438151	80890-47-7	-	1796.31	1691.67	1420.65	1141.03	3138.41	887.12	176.55	573.46	764.53	313.04	790.86	671.94	812.88	600.22	748.13	128.93	277.96	170.51	1012.12	980.96	991.76	--
MW0003232	2-Methyl-3,5-dinitrobenzenemethanol	C8H8N2O5	247.004	212.043	3.8113	Benzene and substituted derivatives	Benzene and substituted derivatives	MS1	0.6739	rp	-	-	600986	80866-94-0	-	1586.59	1687.28	1761.33	1388.44	1622.17	1573.87	1268.43	1375.31	1341.84	790.08	1397.49	255.75	742.76	1483.32	5248.95	1346.58	1987.59	775.38	1796.88	1788.25	1837.05	--
MW0103413	6-Mercaptopurine ribonucleoside 5'-diphosphate	C10H14N4O10P2S	220.991	443.991	1.2042	Nucleotide And Its metabolomics	Nucleotide and Its metabolomics	MS1	0.631	rp	C16616	HMDB0060660	3038401	805-63-0	-	31506.3	11563	17139	14289.4	14092.9	9424.81	19648.6	11048.9	24530.6	22613.2	15148.8	13720.3	17297.4	20436.6	21080.2	24698.7	22888.2	22189.8	20897.7	20898	20770.8	ko00983
MW0052781	Euphornin	C33H44O9	619.272	584.298	7.4856	Heterocyclic compounds	Heterocyclic compounds	MS1	0.8716	rp	-	-	6440619	80454-47-3	-	1649.59	7424.13	2941.04	4334.76	7346.23	2407.13	3218.15	6802.31	7890.59	4664.18	11917.9	2510.34	1353.07	837.54	4492.34	8356.65	7341.94	8743.89	5633.16	5480.54	5648.11	--
MW0001216	1-(Benzenesulfonyl)-3-iodo-1H-indole	C14H10INO2S	381.946	382.948	5.1007	Benzene and substituted derivatives	Benzene and substituted derivatives	MS1	0.7577	rp	-	-	10927077	80360-14-1	-	24652.5	16415	84143.6	2368.49	14419.1	19506.6	24518.9	41074.6	31904.5	35550.9	68968	20258.5	49644.5	25267.6	36632.1	18375.9	29974.3	49444.9	34915.2	34931.5	34940.7	--
MEDN0121	Enterodiol	C18H22O4	301.144	302.152	4.9513	Benzene and substituted derivatives	Phenolics	MS2-Search-Local	0.7721	rp	C18166	HMDB0005056	115089	80226-00-2	-	197466	35727.7	118037	48299.8	54277.1	80740.4	34833.2	22951.8	18264	36486.8	29780.7	20544.2	59654.5	28088.9	33132.3	34365.8	52189.8	44515.5	54744.4	54482.4	55049.3	--
MW0145151	Ansatrienin A	C36H48N2O8	635.332	636.341	10.7246	Heterocyclic compounds	Heterocyclic compounds	MS1	0.9974	rp	C12098	-	6447674	80111-47-3	-	6432.95	14615.2	5527.4	11494.3	3683.41	5893.9	578.63	2248.18	2121.86	2982.84	3756.04	1791.78	2608.4	396.16	150.41	2967.83	2819.32	1434.85	3106.47	3034.9	3040.94	--
MW0006763	Diafenthiuron	C23H32N2OS	429.217	384.224	8.8911	Benzene and substituted derivatives	Benzene and substituted derivatives	MS1	0.5714	rp	C18781	-	3034380	80060-09-9	-	749.39	2765.43	1841.23	1606.37	2502.76	2063.47	3395.49	2584.62	2508.16	1998.21	4364.87	1237.42	6108.88	1138.2	2169.44	1336.07	611.17	2714.97	2224.52	2293.11	2304.28	--
MW0004534	4-[1,1'-Biphenyl]-4-yl-2-methyl-3-butyn-2-ol	C17H16O	271.082	236.12	0.7093	Benzene and substituted derivatives	Benzene and substituted derivatives	MS1	0.6849	rp	-	-	11379361	80033-02-9	-	10988.7	3459.58	1675.54	3219.33	3757.82	140.21	324.75	2905.64	7414.74	1699.48	241.54	979.75	8847.21	1654.58	1728.12	4728.2	1206.95	9930.43	2397.32	2300.42	2265.03	--
MW0147394	Chlorfenson	C12H8Cl2O3S	336.932	301.957	3.4187	Benzene and substituted derivatives	Benzene and substituted derivatives	MS1	0.6453	rp	C19024	-	6635	80-33-1	-	554.22	757.46	324.55	773.4	453.19	805.7	1517.4	771.56	712.75	788.75	580.63	324.06	1632.37	350.17	451.87	2291.95	1071.82	2335.83	997.23	1243.81	1187.19	--
MW0105129	3'-Phenylspiro[indoline-3,2'-thiazolidine]-2,4'-dione	C16H12N2O2S	377.038	296.062	5.8945	Aldehyde,Ketones,Esters	Ketones	MS1	0.6419	rp	-	-	2816054	79962-56-4	-	2005.94	1349.75	1519.57	1825.3	1959.51	1839.01	763.38	344.45	1248.93	1448.45	2218.46	532.95	1175.79	337.8	446.62	476.16	1010.63	1226.89	1469.74	1440.23	1449.11	--
MW0009852	Tefluthrin	C17H14ClF7O2	417.053	418.057	3.5057	Benzene and substituted derivatives	Benzene and substituted derivatives	MS1	0.6966	rp	-	-	11534837	79538-32-2	-	407.07	2805.79	1643.67	7039.29	1259	385.19	352.53	311.61	209.41	144.93	432.6	904.8	1225.18	1380.59	320.46	845	320.52	1352.46	781.52	849.15	868.81	--
MW0055332	Nocloprost	C22H37ClO4	435.209	400.238	4.3199	FA	Oxidized lipids	MS1	0.7477	rp	-	-	6917718	79360-43-3	-	335.9	348.38	815.28	255.38	706.53	787.52	232.33	660.09	5296.71	2881.51	808.47	7073.48	261.15	2891.61	17016.7	2884.97	3478.32	1310.53	1456.71	1558.95	1630.95	--
FDATP00481	Azelastine HCl	C22H25Cl2N3O	454.097	417.137	6.9039	Others	FDA	MS1	0.872	rp	-	-	54360	79307-93-0	-	34879.6	40615.5	38509.7	11380.5	57175.8	32040.1	41401.1	12882.4	42135.7	8154	22838.8	11434	20036.5	17646	6285.61	10119.7	51343.9	31274.8	30631.4	30733.7	30735.5	--
MW0109041	Pantothenic acid	C9H17NO5	219.106	219.111	2.1119	Organic acid And Its derivatives	Organic acid And Its derivatives	MS2-MetDNA	0.9923	rp	-	HMDB0000210	988	79-83-4	-	107619	104379	174621	110600	124196	158657	132395	170703	204127	104961	71863.6	75664.1	238383	250473	196108	248121	201801	196598	178151	176064	178802	--
MEDN0325	L-Lactic Acid	C3H6O3	89.0245	90.0317	1.1378	Organic acid And Its derivatives	Organic acid And Its derivatives	MS2-Search-Local	0.8382	rp	C00186	HMDB0000190	107689	79-33-4	-	281498	486256	428793	108277	294748	118464	536879	711502	194439	246979	1.529e+06	556964	1.1313e+06	338826	138187	926548	570237	1.39901e+06	610424	609002	610442	ko00010,ko00051,ko00620,ko00640,ko01100,ko04024,ko04066,ko04922,ko05230
MEDL02715	Propionic Acid	C3H6O2	73.0298	74.0368	1.2873	Organic acid And Its derivatives	Organic acid And Its derivatives	MS2-Search-Local	0.6768	rp	C00163	HMDB0000237	1032	79-09-4	-	139306	97750.9	327667	101631	177278	82887.3	305357	345180	202396	298884	194086	651352	358514	347626	448650	615560	426556	424381	332357	332337	331181	ko00640,ko00760,ko01100,ko04973,ko04974
MW0156119	Prosta-5,13-dien-18-yn-1-oic acid, 6,9-epoxy-7,7-difluoro-11,15- dihydroxy-16,20-dimethyl-, (5Z,9R,11R,13E,15S,16S)-	C22H30F2O5	428.228	412.206	5.2421	Others	Medicine	MS2-Search-DB	0.5427	rp	-	-	9889183	788799-13-3	-	25990.1	69715.6	100390	45953.2	49311.7	89840.7	78486.5	22735.6	25324.3	116404	137107	95413.1	122444	207648	252250	142440	36207	93437.3	95480.9	94853.9	94837.5	--
MW0127422	Carbophenothion	C11H16ClO2PS3	1024.92	341.974	12.1594	Others	Others	MS1	0.732	rp	C18968	-	13081	786-19-6	-	4561.64	4027.28	4050.37	4056.96	4789.27	4435.56	4517.42	5024.21	4464.05	4600.69	3971.86	4578.31	4253.03	4109.48	4511.69	3512.36	3525.89	4069.59	4608.91	4494.31	4618.82	--
MW0103367	3-Deaza-2'-deoxyadenosine	C11H14N4O3	235.082	250.107	6.9246	Nucleotide And Its metabolomics	Nucleotide and Its metabolomics	MS1	0.7144	rp	-	-	122636	78582-17-9	-	5742.69	2499.34	1318.14	2650.54	1544.18	3162.35	1031.69	1603.22	698.12	1557.68	2887.35	3325.24	3940.02	881.09	501.89	446.82	1713.6	1642.06	1367.02	1411.41	1428.17	--
MW0116448	1-(4-Methoxybenzyl)-4-piperidinylamine	C13H20N2O	255.124	220.158	3.4721	Alcohol and amines	Amines	MS1	0.7234	rp	-	-	12641841	78471-35-9	-	1685.4	713.02	2481.68	4504.04	13714.8	1778.11	879.8	4063.17	1194.57	1291.98	1169.33	3504.91	863.61	1702.86	3110.75	1304.55	1576.8	1541.56	4012.53	5949.85	6431.12	--
MW0055262	N-Docosanoyltaurine	C24H49NO4S	431.312	447.338	10.6263	FA	Others	MS1	0.7088	rp	-	-	42607333	783284-48-0	-	3824.29	5415.59	1694.86	3581.64	4851.55	3192.55	2377.05	789.48	2701.72	312.41	3444.59	5414.38	847.49	2027.35	3465.31	3765.62	4933.74	603.3	2641.02	2783.79	2806.39	--
MW0142498	2-N-Dodecyltetrahydrothiophene;DTHT	C16H32S	389.192	256.223	10.9781	Heterocyclic compounds	Heterocyclic compounds	MS1	0.7227	rp	C11076	-	443068	78313-84-5	-	3302.04	3786.07	3830.26	3863.7	3868.53	3388.47	4438.89	4546.12	4858.09	3890.39	3576.12	4234.1	3786.85	3787.93	3256.29	3642.21	3380.53	3873.86	4471.46	4440.64	4641.57	--
MW0154985	Penitrem F	C37H44ClNO5	616.278	617.291	5.6494	Heterocyclic compounds	Heterocyclic compounds	MS1	0.8389	rp	C20598	-	3086086	78213-65-7	-	61746.2	14767.4	28425	27624.8	24869.1	15847.4	1562.1	6714.18	9331.71	12557.8	3079.97	618.04	2484.7	11296.1	350.61	4726.96	689.53	7456.65	15453	15518.8	15517.2	--
MW0154983	Penitrem D	C37H45NO4	566.331	567.335	6.2158	Heterocyclic compounds	Heterocyclic compounds	MS1	0.8471	rp	C20596	-	3035208	78213-64-6	-	77553.2	60822.3	215348	52338.9	53715.6	66592.8	38496.2	18522.1	667.62	37519.5	1541.67	75498.8	17255.5	21438.5	22790.4	826.13	946.53	33581.3	48815.4	49830.3	49936	--
MW0120200	4-Amino-5-(3-pyridinyl)-4H-1,2,4-triazole-3-thiol	C7H7N5S	274.024	193.042	3.8131	Heterocyclic compounds	Heterocyclic compounds	MS1	0.7033	rp	-	-	853294	78027-00-6	-	3837.11	6123.26	3150.12	4807.46	6077.36	6306.39	4628.88	6438.45	4546.41	4227.94	7041.51	2941.6	7034.34	7620.6	21315.1	4745.07	7706.91	5406.53	7783.83	7686.31	7788	--
MW0106120	Carisoprodol	C12H24N2O4	300.192	260.174	2.7992	Aldehyde,Ketones,Esters	Esters	MS2-Insilico	0.5162	rp	C07927	HMDB0014539	2576	78-44-4	-	45370.8	28586.9	210248	22416.7	26802.7	27630.6	19766.7	7828.62	98883.3	33309.2	31770.3	15867	41307.7	83958.9	148930	84730.3	49564	76951.6	65885.8	65967.8	65652.1	--
MW0123725	Dioxathion	C12H26O6P2S4	947.019	456.009	0.6974	Heterocyclic compounds	Heterocyclic compounds	MS1	0.6304	rp	C17877	-	6531	78-34-2	-	5843.23	1818.78	5294.21	2245.68	4157.38	4169.79	4414.11	1605.97	4756.17	939.54	289.53	1778.04	1993.75	3209.38	2621.62	3007.48	2825.32	2614.43	3005.29	3074.11	3014.43	--
MW0106415	Didecyl hydrogen phosphate	C20H43O4P	413.257	378.29	5.5245	Organic acid And Its derivatives	Phosphoric acids	MS1	0.8944	rp	-	-	82260	7795-87-1	-	48119.7	56139.2	52684.1	37467	53920.2	37593	29177.2	32058.7	31837.6	31123.4	41442.1	37193.3	50509.2	41971.6	36426.9	35577.5	42091.4	56642.8	40082.7	39890.9	39781.5	--
MW0123716	Dinaciclib	C21H28N6O2	448.229	396.227	12.0797	Heterocyclic compounds	Heterocyclic compounds	MS1	0.8716	rp	D09604	-	46926350	779353-01-4	-	21810.6	23349.7	23605	27217.9	22594.6	25826.2	28419.6	27545.3	32845.7	32400.8	27356.9	29114.5	33167.8	29166.4	24401.9	28859.7	31157	26974	32571.5	32493.3	32558.9	--
MW0116455	1-(4-Nitrophenyl)-3-phenyl-1H-pyrazol-5-ylamine	C15H12N4O2	237.076	280.096	4.6356	Heterocyclic compounds	Heterocyclic compounds	MS1	0.6927	rp	-	-	880881	77746-53-3	-	257.88	11251.7	2521.26	12986.5	14756.3	12227.9	1357.55	882.86	178.56	3885.52	2499.82	2322.45	2334.53	2907.1	1483.55	993.72	965.51	400.17	4489.27	4535.93	4490.93	--
MEDP1869	His-Leu	C12H20N4O3	267.146	268.154	1.0713	Amino acid and Its metabolomics	Small Peptide	MS1	0.9673	rp	C05010	HMDB0028889	189008	7763-65-7	-	14865.6	2657.05	51950.2	743.93	278.97	4004.37	11337.8	540.67	21146.5	14490.5	11245.7	7016.89	28503.8	11825	28503.7	18219.6	10935.8	36335.2	12741.5	12644.6	12649.6	--
MW0007474	Lactofen	C19H15ClF3NO7	496.027	461.049	6.9829	Benzene and substituted derivatives	Benzene and substituted derivatives	MS1	0.6867	rp	-	-	62276	77501-63-4	-	6498.7	4892.27	6485.28	5792.86	5809.67	6796.1	2236.3	1287	741.87	4701.11	3020.1	2205.51	4658.99	4080.61	2878.64	2440.18	2597.27	5359.35	4315.55	4388.82	4276.72	--
MW0126288	Pyraclofos	C14H18ClN2O3PS	302.985	360.046	4.7769	Heterocyclic compounds	Heterocyclic compounds	MS1	0.6191	rp	C18406	-	93460	77458-01-6	-	178.22	216.18	83.24	140.15	108.41	160.82	273.32	96.8	174.81	56.99	215.63	327.38	245.65	219.66	146.44	146.72	267.73	92.54	455.58	458.6	458.53	--
MW0168668	8-GINGEROL	C19H30O4	321.207	322.214	7.8683	Others	Others	MS2-Search-DB	0.6742	rp	C17495	-	168114	77398-92-6	-	79349.3	55881.3	104524	23338.6	64204.7	71045.2	85752.9	99763.6	37847.3	32301.8	64919.1	11724.4	108596	58269.5	107506	67211.2	125847	250137	81069.9	81290.2	81072	--
MW0105401	Acamprosate	C5H11NO4S	202.021	181.041	2.5325	Organic acid And Its derivatives	Organic acid And Its derivatives	MS1	0.7425	rp	D07058	HMDB0014797	71158	77337-76-9	-	2249.7	2688.78	3334.41	2082.26	574.7	1641.25	1074.37	5118.44	853.53	1727.23	1443.76	2334.07	3191.49	4821.76	9452.29	3756.07	3332.61	548.91	2789.04	2775.61	2566.94	--
MW0010461	[8]-Dehydrogingerdione	C19H26O4	358.198	318.183	2.8373	Others	Others	MS2-Search-DB	0.536	rp	-	HMDB0039277	131752598	77334-08-8	-	29323.8	32117.3	210784	14510.2	22567.5	20812.8	49137.1	7112.5	125807	90662.7	41223.6	24175.5	68888.4	41874.4	175355	39829.8	29583	181638	79424.4	80248.5	80249.6	--
MEDL02215	Indole-3-carboxylic acid	C9H7NO2	160.04	161.048	2.9905	Heterocyclic compounds	Indole and Its derivatives	MS2-Search-Local	0.6642	rp	C19837	HMDB0003320	69867	771-50-6	-	854722	1.17119e+06	721363	132124	163099	263246	336828	880020	248594	241465	280922	807761	948110	1.10106e+06	1.05388e+06	942615	540164	349770	689933	698040	692425	--
MW0005664	5H-Dibenzo[a,d]cyclohepten-5,10-imine, 10,11-dihydro-5-methyl-, (5S,10R)-	C16H15N	220.115	221.12	4.5027	Benzene and substituted derivatives	Benzene and substituted derivatives	MS1	0.9727	rp	C13737	-	180081	77086-21-6	-	135525	126736	130310	131703	130347	129924	145257	146046	124180	133784	137095	146913	137718	145899	124010	148717	158023	144294	144921	145642	144911	--
MW0110025	Triethyl citrate	C12H20O7	311.092	276.121	5.1837	Aldehyde,Ketones,Esters	Esters	MS1	0.557	rp	D06228	HMDB0034263	6506	77-93-0	-	29694.2	6809	34834.5	6297.12	11797.9	9201.09	6583.96	11466.7	5507.52	13334.5	17991	4416.4	12193.7	9422.65	10447.6	7547.05	14719.3	13854.8	12651.5	12645.6	12508.8	--
MW0107035	Glutethimide	C13H15NO2	217.108	217.11	3.9304	Alcohol and amines	Amines	MS2-Search-DB	0.5706	rp	C07489	HMDB0015505	3487	77-21-4	-	25813.2	47701.2	151446	25221.1	59341.1	47796	20891.3	27983.5	30768.2	77209.3	28710.7	23564.5	34703.4	50220.8	1.47914e+06	34614.8	44355.3	37055.1	115622	115752	115751	--
MW0106413	Dicyclomine	C19H35NO2	442.244	309.267	5.8989	Others	Others	MS1	0.6793	rp	C06951	HMDB0014942	3042	77-19-0	-	3233.63	23514.8	8070.61	6044.73	8871.45	4723.3	2499.8	674.99	3183.15	13906.9	6278.76	194.43	2851.86	10090.6	82082.3	18360.8	11089.7	871.71	10124.2	10045.9	9815.02	--
MW0117283	1-Piperidinecarboxylic acid, 4-(4-bromophenyl)-, 1,1-dimethylethyl ester	C16H22BrNO2	374.046	339.083	9.1692	Organic acid And Its derivatives	Organic acid And Its derivatives	MS1	0.6209	rp	-	-	27281782	769944-78-7	-	21.08	31.33	6.92	6.52	8.35	6.76	38.13	51.73	8.74	54.86	15.65	15.12	8.75	82.17	7.89	7.59	58.59	5.82	281.57	269.74	283.17	--
MW0104366	2-(Pentylamino)acetamide	C7H16N2O	179.087	144.126	2.3634	Alcohol and amines	Amines	MS1	0.5435	rp	-	-	53569	76990-56-2	-	5090.93	4568.68	2333.68	5818.96	4537.35	4098.3	6471.33	6126.76	3646.29	4651.32	3572.83	6059.2	4236.55	4723.04	4290.15	3956.23	3617.43	3464.05	5454.11	5191.5	5329.98	--
MW0146553	Beiwutine	C33H45NO12	602.295	647.294	5.2463	Benzene and substituted derivatives	Benzene and substituted derivatives	MS1	0.7066	rp	C08663	-	21627927	76918-93-9	-	8754.46	7643.01	7489.19	4488.03	8406.69	3931.28	115.23	62.43	156.52	1404.72	241.3	1075.59	731.87	1028.55	343.65	1108.73	193.54	1278.92	2980.25	2976.02	3028.02	--
MW0106056	Boc-S-3-nitro-2-pyridinesulfenyl-L-cysteine	C13H17N3O6S2	374.046	375.056	3.1113	Heterocyclic compounds	Pyridine and pyridine derivatives	MS1	0.9481	rp	-	-	131299	76880-29-0	-	11035.8	10748	10300.6	10870.7	10451.1	11622.5	12420.7	12378.9	12557.5	12513.2	13216.6	12184.3	12840.2	11997.4	11350.9	12624.5	12062	11810	12506.5	12553.9	12674.6	--
MW0159624	Sodium iodate	NaIO3	168.833	197.879	12.4363	Others	Metal, Non-metal and related compounds	MS1	0.6387	rp	C18366	-	-	7681-55-2	-	1583.92	3392.4	3020.74	3642.59	2291.17	2876.6	2031.22	2127.04	3227.28	1692.31	3165.18	1782.12	1475.78	1542.13	1707.06	2540.49	2162.23	2631.94	2598.88	2655.09	2628.3	--
MW0125769	N-Ethyl-1,2-benzisothiazol-3-amine 1,1-dioxide	C9H10N2O2S	123.049	210.046	1.2713	Alcohol and amines	Amines	MS1	0.7317	rp	-	-	135452608	7677-48-7	-	38626.9	37311.8	35555.3	38298.9	39953.5	44165.1	32005.5	34266.4	37093.3	35905.5	35705.4	25187.3	32367.9	28875.8	26759.6	25470.2	28966.4	30662.5	32676.4	32594.5	33004.4	--
MW0116539	1,1-Dioxido-1,2-benzisothiazol-3-ylamine	C7H6N2O2S	181.011	182.015	13.7085	Benzene and substituted derivatives	Benzene and substituted derivatives	MS1	0.7499	rp	-	-	64786	7668-28-2	-	17506.6	17062	17745.9	30464.2	25850.7	17458.1	15555.6	17127	18034.4	19348.9	17481.5	18911.5	18923	15604.9	18104.8	18049.3	16904.2	19370.1	18737.3	18736.4	18676.3	--
MW0003715	3,5-Dinitrocatechol	C6H4N2O6	234.976	200.007	12.6079	Benzene and substituted derivatives	Phenolics	MS2-Search-DB	0.5188	rp	-	-	3870203	7659-29-2	-	149323	148024	106747	96670.4	116350	393423	61187.6	134312	146660	426188	132336	161683	143177	153058	131829	162725	124404	150821	112828	113862	117645	--
MW0147282	Ceceline	C19H16N2O2	287.092	304.121	6.1728	Alkaloids	Alkaloids	MS1	0.739	rp	C09130	-	5281380	76525-09-2	-	819.68	392.07	283.11	720.29	2161.65	9569.65	8719.67	2125.52	5902.07	5179.84	4763.07	4055.31	1457.76	1354.62	4862.74	149.29	2599.28	4190.5	3251.39	3340.2	3342.83	--
FDATP00702	Ligustrazine hydrochloride	C8H13ClN2	207.041	172.077	8.9694	Others	FDA	MS1	0.7066	rp	-	-	156709	76494-51-4	-	4831.32	4514.31	4413.89	6035.11	5406.09	5182.54	5492.28	5114.2	5001.92	4714.67	5014.83	5657.56	5721.8	6202.83	5066.22	5884.78	6133.88	5560.41	5788.02	5595.54	5809.12	--
MW0149105	Exciton	C25H30ClN3O4	470.192	471.192	1.1369	Heterocyclic compounds	Heterocyclic compounds	MS1	0.5943	rp	C11601	-	5281952	76433-29-9	-	2769.74	885.2	5506.07	1343.98	1523.2	1477.42	2312.48	1846.14	4344.96	1671.49	778.99	346.68	3428.36	3453.37	4583.2	4949.73	1267.78	3110.87	3071.84	3084.81	2957.61	--
MW0122388	7-Bromo-5-chloroquinolin-8-ol	C9H5BrClNO	293.873	258.922	1.7775	Heterocyclic compounds	Heterocyclic compounds	MS1	0.5592	rp	-	-	82095	7640-33-7	-	10097.3	14952.4	3453.84	13433.7	23930.3	21226.1	13490.1	11131.6	8975.29	9417.22	16751.3	13480.6	16541.8	6601.59	15950.5	9104.1	28688.6	11462.3	13682.9	13761.2	13681	--
MEDN1148	2-hydroxyhexadecanoic acid	C16H32O3	271.227	272.235	10.3082	FA	FFA	MS2-Search-Local	0.8349	rp	-	HMDB0031057	92836	764-67-0	-	183219	121646	333054	243944	108187	224455	76458.4	123916	91659.8	98493.1	136239	139979	193072	57150.6	40030.7	70927.5	58719.1	71760.5	131758	135823	136261	--
MW0113921	Altanserin	C22H22FN3O2S	410.13	411.142	0.8311	Heterocyclic compounds	Heterocyclic compounds	MS1	0.6111	rp	C11734	-	3033677	76330-71-7	-	3811.05	1937.67	2978.99	5307.21	1318.11	2707.48	690.25	1534.57	2231.23	3529.6	4481.81	1093.64	4294.32	1560.94	9042.22	2491.41	2278.27	21916.5	6447.45	5795.07	6594.44	--
MW0000410	Psychotrine	C28H36N2O4	463.255	464.267	8.1742	Alkaloids	Alkaloids	MS1	0.5263	rp	-	-	3496498	7633-29-6	-	6881.91	482.17	7596.99	7284.85	5382.08	471.65	7901.26	24474.7	10694.8	12586.3	6867.84	675.3	1247.44	6089.53	1534.16	8259.13	22166.9	7017.2	1971.9	1834.1	1747.39	--
MW0116398	1-(3-Pyridinyl)-1,4-butanediol	C9H13NO2	138.056	167.095	1.5366	Alcohol and amines	Alcohols	MS1	0.7555	rp	C19582	HMDB0062266	156653	76014-83-0	-	36332.8	40353.4	140697	29106.9	59844.3	52622.7	28212.1	80508.4	45114.7	48267.5	64113.1	27299.3	66084.6	49841.6	67322.1	43532.7	110578	19887	49598.6	49624.3	49027	ko00980,ko05204
MW0143235	4-[2,2-Dichloro-1-(4-methoxyphenyl)ethenyl]phenol;Monohydroxymethoxychlor olefin	C15H12Cl2O2	328.994	294.021	3.946	Benzene and substituted derivatives	Benzene and substituted derivatives	MS1	0.7235	rp	C14237	-	156639	75938-34-0	-	4807.3	838.81	6693.66	562	1004.51	1041.47	3551.2	3001.85	1209.75	1813.83	6063.62	6512.42	7643.88	8618	6936.69	9283.51	3974.46	5720.79	4983.82	5199.09	5229.21	--
MW0154564	N-Nitroso-N-ethylurea	C3H7N3O2	88.0406	117.054	2.1119	Alcohol and amines	Amines	MS1	0.9893	rp	C19178	-	12967	759-73-9	-	33694.7	29432.7	48797.3	33162.4	33307.4	42939.3	34393.5	43771	54372.8	31132.1	25638.7	22684.5	59240.9	67121.2	49442.4	71609.5	54776.8	51833.7	48270.7	48415.3	48888.4	--
MW0114416	Ethanone, 1-[3,5-bis(1,1-dimethylethyl)-4-hydroxyphenyl]-2-[2-[(3-hydroxypropyl)amino]-5,6-dimethyl-1H-benzimidazol-1-yl]-	C28H39N3O3	500.268	465.299	4.5533	Benzene and substituted derivatives	Benzene and substituted derivatives	MS1	0.9422	rp	-	-	2858523	758679-97-9	-	61474.2	49595.7	11005.4	22589.4	469.9	2141.44	684.03	12560.3	36192.8	3563.9	3232.18	13019.1	2532.96	9575.52	13371.8	25801.8	4112.83	291.27	16943.7	16710.8	16660.5	--
MW0116187	[2-[2-(3-Fluorophenyl)ethynyl]-4,6-dimethyl-3-pyridyl]amine	C15H13FN2	239.103	240.106	2.7164	Heterocyclic compounds	Pyridine and pyridine derivatives	MS1	0.9568	rp	-	-	10331863	757950-09-7	-	25624.6	22225.4	35801.5	9959.19	31764.4	28237	17319.1	30638.3	16791.8	27525.2	23389.7	15614.2	23434	28667.2	29843.8	18403.4	26590.4	52442.8	29269.4	29622.5	29436.8	--
MW0141309	11-trans Leukotriene E4	C23H37NO5S	474.207	439.239	12.1283	FA	Oxidized lipids	MS1	0.9588	rp	-	HMDB0062286	5283136	75715-88-7	-	10583.7	16153.3	18254.3	12620	36591.4	3838.15	13103.8	19576.7	11968.4	14399	29886	11889.4	34805.7	23569.3	4315.99	11001.2	11136	21992.1	17662.2	17845.9	17852.6	--
MW0004451	4,4'-Oxydibenzenesulfonamide	C12H12N2O5S2	344.045	328.019	3.1119	Benzene and substituted derivatives	Benzene and substituted derivatives	MS1	0.5444	rp	-	-	82054	7566-41-8	-	19013.9	17250.9	9990.24	20050.7	19638.2	18401.7	22803.6	23600.1	15124.2	19875.2	19329.2	23929.7	21037.9	20761.6	14019.7	18996.7	20799.9	15770.4	18763.1	18741.8	18666.3	--
MW0103564	Fludarabine 5'-monophosphate	C10H13FN5O7P	301.103	365.054	1.9164	Nucleotide And Its metabolomics	Nucleotide and Its metabolomics	MS2-Search-DB	0.5504	rp	D01907	HMDB0015206	30751	75607-67-9	-	103183	62043.2	54613.8	46693.9	50890	129421	77169.1	29712.9	93394.1	14726.8	57063.4	99748.3	123231	46904.8	76709.6	87503	23605.3	55071	69937.1	69930.7	69608.4	--
MW0120068	4,6-Bis(4-fluorophenyl)-2-methyl-5-(4-pyridyl)pyrazolo[3,4-b]pyridine	C24H16F2N4	397.127	398.134	5.8658	Heterocyclic compounds	Heterocyclic compounds	MS1	0.7083	rp	-	-	24822135	755753-89-0	-	2603.02	1908.96	1926.39	951.4	3171.2	3335.7	1760.78	219.21	2161.92	1319.92	1601.19	1124.48	397.28	932.53	2044.31	1759.85	1621.25	425.77	1749.7	1788.41	1798.19	--
MW0004415	4,1-Benzothiazepin-2(3H)-one, 7-chloro-5-(2-chlorophenyl)-1,5-dihydro-	C15H11Cl2NOS	279.98	322.994	3.8131	Benzene and substituted derivatives	Benzene and substituted derivatives	MS1	0.6473	rp	-	-	2688	75450-34-9	-	721.44	2400.28	1974.83	1874.95	2285.52	2278.85	1753.91	1763.1	1340.98	1519.35	2471.07	1096.83	2650.78	2609.92	5698.44	2584.59	2482.67	1916.6	2777.03	2811.23	2775.43	--
MW0115151	Pirenperone	C23H24FN3O2	392.182	393.185	2.4614	Aldehyde,Ketones,Esters	Ketones	MS1	0.7056	rp	D05495	-	4847	75444-65-4	-	9526.87	5217.94	26331.8	859.62	3769.9	3528.16	3993.63	738.37	11235.5	5439.93	5918.86	3342.65	11055.3	17668.2	23531	19910.2	10404.1	17411.1	16330.5	16143	18300.7	--
MW0121819	6,7-Dichloro-3-hydroxy-2-quinoxalinecarboxylic acid	C9H4Cl2N2O3	294.921	257.96	1.2453	Organic acid And Its derivatives	Organic acid And Its derivatives	MS1	0.6856	rp	-	-	3018579	75294-00-7	-	3994.33	2817.61	540.48	7260.03	3117.77	2010.92	2147.89	3267.2	1293.4	2195.53	2414.94	1508.99	1312.08	1102.74	617.67	367.71	985.01	394.07	1477.33	1535.2	1577.89	--
MW0107932	Lovastatin hydroxy acid	C24H38O6	421.259	422.267	6.6951	Organic acid And Its derivatives	Organic acid And Its derivatives	MS2-Search-DB	0.7393	rp	C21130	-	64727	75225-51-3	-	124315	115195	186583	192206	186134	129725	32557.4	30217.3	57200.5	34600.1	77001.3	25674.9	62522.9	70698.8	68046	59420.2	45151.1	43104.9	85117.2	85310.6	85100.7	ko01100
FDATN00769	Fusidate Sodium	C31H47NaO6	537.321	538.327	8.582	Others	FDA	MS1	0.8459	rp	-	-	23672955	751-94-0	-	32518.6	57174	21614.5	43373.5	57281.3	42788.8	31268.7	18130	20939.8	17933.1	33723.2	25628.3	4185.67	3534.91	20083.7	46105	21588.2	23278.2	32064.4	32248.3	32147	--
MW0113852	Acetone cyanohydrin	C4H7NO	276.106	85.0528	3.0889	Aldehyde,Ketones,Esters	Ketones	MS1	0.5362	rp	C02659	HMDB0060427	6406	75-86-5	-	10417.8	6221.77	8096.47	2609.76	5147.43	945.49	4468.29	2923.42	5985.2	7821.79	2568.3	1783.06	12386.5	6387.58	5519.86	6967.82	5765.76	7701.54	6624.9	6696.57	6599.83	ko01100
MW0127063	Cacodylic acid	C2H7AsO2	189.956	137.966	12.2712	Organic acid And Its derivatives	Organic acid And Its derivatives	MS2-Search-DB	0.531	rp	C07308	HMDB0094715	2513	75-60-5	-	315299	255898	344435	393193	403510	398730	405032	406796	381048	310719	444761	487536	427138	440894	516812	423515	436241	476851	481383	485460	490262	--
MW0154106	N,N,N-Trimethylmethanaminium chloride;Tetramethylammonium chloride	C4H12ClN	144.045	109.066	2.1265	Alcohol and amines	Amines	MS1	0.6402	rp	C11335	-	6379	75-57-0	-	400506	578433	368369	266315	533813	484019	365242	363588	531140	403405	580312	343292	490460	450952	362212	289301	407439	187295	455455	458363	458464	--
MW0141049	1,1-Dichloroethane	C2H4Cl2	96.9602	97.969	12.9109	Others	Hydrocarbon derivatives	MS1	0.6348	rp	C18247	-	6365	75-34-3	-	1.3003e+07	1.42648e+07	1.30493e+07	1.65635e+07	1.38412e+07	1.45349e+07	1.56119e+07	1.24156e+07	1.54894e+07	1.66104e+07	1.94821e+07	1.81859e+07	1.78365e+07	1.84778e+07	1.69627e+07	1.51058e+07	1.6043e+07	1.44598e+07	1.65332e+07	1.65287e+07	1.63928e+07	--
MW0106713	Formamide	CH3NO	139.092	45.0215	3.1113	Alcohol and amines	Amines	MS2-Insilico	0.5123	rp	C00488	HMDB0001536	713	75-12-7	-	146205	150038	155056	148235	152308	161390	162906	161277	161834	162700	172891	172859	178460	188589	184819	178098	192308	179198	184302	184357	183141	ko00910,ko01100,ko01200
MW0119028	3-(4-Bromophenyl)-5,6-dihydroimidazo[2,1-b][1,3]thiazole	C11H9BrN2S	316.924	281.965	4.3614	Heterocyclic compounds	Heterocyclic compounds	MS1	0.5208	rp	-	-	346934	7496-59-5	-	405.36	361.37	430.29	212.85	510.25	480.22	1127.78	1197.25	443.2	335.54	702.14	1062.96	1026.18	577.36	442.88	865.22	675.57	598.4	1803.01	1770.72	1801.09	--
MW0006570	Ciglitazone	C18H23NO3S	304.139	333.14	5.7911	Benzene and substituted derivatives	Phenolics	MS1	0.6329	rp	D03493	-	2750	74772-77-3	-	182.9	769.56	233.79	152.89	806.72	133.17	582.03	758.27	467.76	364.75	673	198.69	886.96	689.16	205.39	559.2	329.59	834.61	557.87	608.85	619.63	--
MW0008722	N-[4-(Hydrazinosulfonyl)benzyl]acetamide	C9H13N3O3S	346.024	243.068	2.1265	Benzene and substituted derivatives	Benzene and substituted derivatives	MS1	0.7353	rp	-	-	736887	74738-71-9	-	10442	12630.8	6442.09	8344.59	12920.2	13439.4	8339.16	10558.2	8025.01	9572.62	10197.8	9717.87	12837.9	12030.3	9448.38	5262.31	10914.8	1836.04	10973.7	10687.2	10951.7	--
MW0001477	1-{[4-(Dimethylamino)benzyl]amino}-2-propanol	C12H20N2O	243.134	208.158	3.3128	Benzene and substituted derivatives	Benzene and substituted derivatives	MS1	0.5034	rp	-	-	344187	7467-44-9	-	6016.5	1527.24	35685.2	972.37	517.65	6681.52	9288.76	2324.65	5655.25	3573.97	7800.4	2576.69	3587.71	5057.7	11140	4109.67	6234.43	23482.9	8834.19	8883.64	8482.6	--
MW0118854	2-Propyl-4-quinolinecarbohydrazide	C13H15N3O	264.092	229.121	4.2534	Heterocyclic compounds	Heterocyclic compounds	MS1	0.5723	rp	-	-	345257	7466-63-9	-	2643.46	7150.43	688.82	3850.29	5099.25	841.12	2721.01	611.07	3561.65	5707.58	5557.05	2278.13	760.09	1182.56	1367.36	2463.09	1933.7	1531.46	3285.54	3380.28	3373.19	--
MW0117746	2,2'-(1H-1,2,4-Triazole-3,5-diyl)diphenol	C14H11N3O2	288.06	253.085	2.3841	Heterocyclic compounds	Heterocyclic compounds	MS1	0.6843	rp	-	-	389407	74619-50-4	-	16803.7	5533.31	11947.8	5493.09	7313.46	6382.77	15702.9	4118.49	17686.9	16155.7	10938.6	9974.24	16427.5	16415.6	13945.1	19729.4	12799.1	14507.4	13321.2	13521.9	13511.5	--
MEDP1684	Leu-Leu-Phe	C21H33N3O4	390.24	391.247	3.9793	Amino acid and Its metabolomics	Small Peptide	MS1	0.6972	rp	-	-	7408573	74479-02-0	-	1272.95	3306.37	76726.6	4766.27	4481.71	2507.11	1365.53	769.9	9717.7	2175.57	4279.71	1260.94	6700.83	13899.6	32516	20440.4	9010.91	9039.89	9948.34	10198.9	10148.6	--
MEDN1302	D-Inositol-1,4-diphosphate	C6H14O12P2	374.967	339.996	12.0909	Alcohol and amines	Alcohols	MS1	0.5915	rp	-	-	-	74465-19-3	-	1557.4	444.54	1601.55	1920.87	1187.29	1788.4	1218.35	1108.88	1627.87	320.9	1100.47	379.53	1280.02	833.97	1740.71	466.08	950.51	986.32	751.4	702.66	580.72	--
MW0168211	Xenon	Xe	262.764	131.904	12.4623	Others	Metal, Non-metal and related compounds	MS1	0.5853	rp	C13373	-	23991	7440-63-3	-	3895.61	4346.81	4494.22	4525.01	5207.65	4007.33	5412.67	4589.48	5036.11	4727.39	5280.41	5010.27	5001.42	4500.17	4855.31	5325.46	5113.86	5110.43	6148.7	6366.76	6245.72	--
MW0147300	Cefotetan disodium;Cefotetan sodium	C17H15N7Na2O8S4	485.897	618.966	3.7051	Amino acid and Its metabolomics	Small Peptide	MS1	0.5114	rp	C14007	-	53024	74356-00-6	-	2138.5	1568.65	2559.12	1834.82	2135.27	1605.18	810.04	1226.29	2894.93	2513.5	2593.52	1673.62	2729.16	2758.74	1674.93	1757.74	3152.77	4181.29	1732.5	1674.99	1632.49	--
MW0011917	1,2-Dipalmitoyl-sn-glycero-3-phospho-(1'-rac-glycerol)	C38H75O10P	706.484	722.51	9.9864	GP	PG	MS1	0.7832	rp	-	-	11846227	74313-95-4	-	2572.34	4243.18	4159.77	4114.09	4243.11	3811.5	5017.95	4602.4	5580.69	5008.07	7609.93	6068.29	5909.13	5411.29	895.99	3313.06	3093.49	4337.01	5048.21	5068.09	5125.61	--
MW0009887	Tetrachlorosalicylanilide	C13H7Cl4NO2	307.912	350.92	3.3406	Benzene and substituted derivatives	Phenolics	MS1	0.7045	rp	C11274	-	124579	7426/7/5	-	16343.4	22909.1	6135.09	12985.7	22714	28638.6	19290	17902.3	19895.4	12407	26750.5	11756.6	26094.6	20105	12352	10477.1	15386	14781.1	19005	18750.1	18557.5	--
MW0157295	Sulfometuron	C14H14N4O5S	293	350.068	1.1369	Benzene and substituted derivatives	Benzene and substituted derivatives	MS1	0.664	rp	C18895	-	52998	74223-56-6	-	2534.49	8564.67	3750.56	1590.15	1672.9	2502.72	3996.21	3034.17	3241.89	3876.25	1335.72	816.29	2110.64	3996.95	3151.66	831.8	3455.12	2327.86	2902.25	2586.11	2842.67	--
FDATN00703	Carbenoxolone Sodium	C34H48Na2O7	451.265	614.319	6.096	Others	FDA	MS1	0.8748	rp	-	-	636402	7421-40-1	-	53.42	462.38	97.94	41.25	39.16	136.55	118.2	1519.4	97.2	75	103.02	122.26	819.47	13644.1	9807.79	15429.3	3680.95	2223.15	3264.53	3285.8	3280.96	--
MW0158818	Uplandicine;7-Acetyl-9-echimidinylretronecine	C17H27NO7	338.161	357.179	6.9537	Alkaloids	Alkaloids	MS1	0.6778	rp	C10412	-	156778	74202-10-1	-	8965.92	2205.37	9138.55	4726.38	6712.92	8588.25	5090.24	5995.13	1263.26	3499.14	4666.09	1939.66	7684.65	6197.14	6070.57	3626.35	9308.67	13561.3	6571.58	6443.4	6551.62	--
MW0137395	Apimaysin	C27H28O13	595.122	560.153	5.5834	Heterocyclic compounds	Heterocyclic compounds	MS1	0.5429	rp	-	HMDB0037421	194566	74158-04-6	-	1394.21	161.73	927.6	93.91	1385.08	636.35	47.93	48.48	82.72	108.32	312.57	45.3	328.34	65.6	63.2	61.37	224.99	62.32	488.01	445.96	458.63	--
MW0124713	Lovastatin	C24H36O5	227.201	404.256	7.6949	Aldehyde,Ketones,Esters	Esters	MS1	0.7947	rp	C07074	HMDB0014372	53232	74133-25-8	-	12663	16029.9	10871.1	15770.8	28294	15467.9	10675.8	11850.1	21367.5	26126.6	14349.5	27129.9	2522.85	18928.5	26535.3	29867	24528.7	10033.1	19836.5	19894.3	19891.4	--
MW0153807	Methyl chloride	CH3Cl	94.9808	49.9923	0.8137	Others	Hydrocarbon derivatives	MS1	0.6198	rp	C19446	-	6327	74-87-3	-	151986	430851	79510.3	84410.6	293975	110959	149757	400189	125968	97848	207900	140929	111489	201653	116998	67688.9	72031.3	60928.6	165214	164801	166376	--
MW0105709	Arginine	C6H14N4O2	209.081	174.112	3.963	Amino acid and Its metabolomics	Amino acids	MS1	0.6555	rp	C00062	HMDB0000517	6322	74-79-3	-	63079.1	72153.1	54038.4	51672.9	87888.4	96554.4	27289.7	38500.5	20177.9	28012.3	52636.8	38258.8	31339.8	24705.8	31301.6	25305	27976.7	22389.3	42049.9	42074.2	42588.7	ko00220,ko00261,ko00330,ko00472,ko00970,ko01100,ko01230,ko02010,ko04150,ko04974,ko05014,ko05022,ko05142,ko05146,ko05230
MW0103789	6-Methoxy-3-nitro-2-pyridinamine	C6H7N3O3	126.031	169.049	1.7941	Heterocyclic compounds	Heterocyclic compounds	MS1	0.7058	rp	-	-	3852428	73896-36-3	-	4019.55	2988.8	4510.18	1130.37	4369.95	615.68	4076.75	1185.96	8288.73	7339.43	16453.5	6865.5	5329.25	7128.1	3160.62	7367.54	5558.39	6811.89	5870.07	5831.15	5810.78	--
MW0002575	2-{[(2-Oxo-2H-chromen-3-yl)carbonyl]amino}benzoic acid	C17H11NO5	344.039	309.064	1.2214	Benzene and substituted derivatives	Benzene and substituted derivatives	MS1	0.5429	rp	-	-	689890	73877-78-8	-	3858	12026.6	14589.1	8447.59	3795.24	12448.8	16623	26613.1	15425.9	21972.5	15487.6	4779.4	26138.9	18791.2	10772.1	14564.7	4444.87	39456.2	16871.1	16614.6	16597.8	--
MW0015320	8-Hydroxy-2,2,14,14-tetramethylpentadecanedioic acid	C19H36O5	315.227	344.256	5.4249	FA	Oxidized lipids	MS1	0.7066	rp	-	-	10472693	738606-46-7	-	2019.32	1545.93	2263.26	1686.45	1618.35	1659.4	1761.74	2249.59	1327.61	1697.12	1353.93	1937.16	1342.53	1317.17	1626.95	1756.63	1536.24	456.76	1932.38	1959.21	1806.25	--
MW0108476	N-(Phenylacetyl)-L-phenylalanine	C17H17NO3	320.073	283.121	1.6196	Amino acid and Its metabolomics	Amino acids	MS2-Search-DB	0.529	rp	-	HMDB0002372	47579	738-75-0	-	48043.3	27370.2	265947	27348.6	40693.4	111665	31767.6	53636.3	37400.2	24537.2	27495.6	20373.9	115906	89455.9	78181.2	61846.5	34331	132124	64260	64625.3	64505.6	--
MW0001541	1-Bromo-4,5-diethoxy-2-nitrobenzene	C10H12BrNO4	323.962	288.995	3.1112	Benzene and substituted derivatives	Benzene and substituted derivatives	MS1	0.5544	rp	-	-	3815811	73775-84-5	-	1549.03	1421.26	1792.47	2290.94	2268.9	2226.3	2797.12	3687.27	981.8	2637.98	2183.28	2748.21	2655.52	1698	533.01	1242.7	1697.93	2053.37	1699.83	1807.73	1779.37	--
MW0108555	N1,N2-Diisopropylethanediamide	C8H16N2O2	153.103	172.121	1.8025	Alcohol and amines	Amines	MS1	0.739	rp	-	-	245845	7357-22-4	-	87.22	367.12	362.79	55.71	72.66	163.96	240.01	59.95	921.97	424.1	164.52	297.29	727.54	688.87	788.49	2468.06	1248.81	1468.12	760.93	665.12	786.98	--
MW0121967	6-Bromo-2-chloroquinoline-3-carboxaldehyde	C10H5BrClNO	269.913	270.922	12.9529	Heterocyclic compounds	Heterocyclic compounds	MS1	0.6867	rp	-	-	11437167	73568-35-1	-	1.03593e+06	907155	995870	1.47663e+06	901807	1.15522e+06	1.01335e+06	1.1417e+06	1.05344e+06	1.49414e+06	1.61262e+06	1.1684e+06	1.60087e+06	1.68369e+06	1.17692e+06	963276	771793	955414	759890	676439	744008	--
MW0103454	Adenosine 5-O-(3-thiodiphophate)	C10H15N5O9P2S	477.98	443.007	4.0623	Nucleotide And Its metabolomics	Nucleotide and Its metabolomics	MS1	0.8033	rp	C13743	-	5310996	73536-95-5	-	6757.48	5341.31	5089.87	4647.36	3662.38	6686.51	3891.92	3708.31	3205.03	4304.48	1635.64	2141.39	5604.92	3339.75	2179.1	2915.97	4663.27	4963.9	4267.94	4354.28	4401.98	--
MW0015048	6-Ketoestriol	C18H22O4	337.121	302.152	4.9513	Alcohol and amines	Alcohols	MS1	0.9519	rp	-	HMDB0000530	11876959	7323-86-6	-	29789	7738.96	21180.2	7683.88	9450.29	14832.4	7435.44	3986.68	3479.21	5982.7	5872.73	3829.6	10414.2	4825.75	6553.62	7061.91	7769.57	6485.51	9762.67	9828.17	9764.2	--
MW0008384	N'-(4-Fluorobenzoyl)benzohydrazide	C14H11FN2O2	257.075	258.08	0.7306	Benzene and substituted derivatives	Benzene and substituted derivatives	MS1	0.7223	rp	-	-	12903	732-95-6	-	58017.6	18930.5	31456.7	24322.6	25177.2	9608.17	21786.4	9819.62	17236.8	8104.83	7900.43	820.52	18925.9	8456.9	9604	9849.72	3099.2	48636.9	18099.7	18284.6	18132.2	--
MW0147720	Coenzyme F430;Factor F430	C42H51N6NiO13	986.25	905.287	4.1122	Heterocyclic compounds	Heterocyclic compounds	MS1	0.776	rp	C05777	-	24892763	73145-13-8	-	1220.56	1238.36	1201.74	1057.79	1107.67	1197.35	1747.17	1547.58	1488.72	1420	1578.97	1716.78	602.34	1757.69	1865.7	1802.67	1935.72	658.1	1809.02	1778.06	1780.03	ko00860,ko01100,ko01240
MEDP0875	FFA(19:1)	C19H36O2	295.264	296.272	10.5133	FA	FFA	MS2-Search-Local	0.6598	rp	-	HMDB0013622	-	73033-09-7	-	296749	61156.6	127316	29823	226457	98297	55086.4	116664	330909	200586	750656	592954	197565	82788.4	134142	110836	112661	156519	100708	7022.51	1290.9	--
MW0001484	11-(Dansylamino)undecanoic acid	C23H34N2O4S	469.196	434.224	8.4406	Benzene and substituted derivatives	Benzene and substituted derivatives	MS1	0.7459	rp	-	-	122016	73025-02-2	-	523.75	944.01	426.74	127.16	682.24	301.9	112.77	333.43	179.21	305.19	337.99	310.67	127.02	311.02	331.03	325.4	309.01	344.09	347.86	355.14	354.29	--
MW0126377	Quinethazone	C10H12ClN3O3S	305.047	289.029	1.5941	Aldehyde,Ketones,Esters	Ketones	MS1	0.6498	rp	C07342	HMDB0015420	6307	73-49-4	-	1665.78	14912.3	3782.95	827.61	15159.5	6192.75	10886.7	864.24	8180.94	4241.49	15707.4	12764.9	13288.1	3244.16	2811.36	5015.34	1204.18	5056.08	7632.53	7748.33	7742.43	--
MEDP0025	L-Tryptophan	C11H12N2O2	203.082	204.09	2.3801	Amino acid and Its metabolomics	Amino acids	MS2-Search-Local	0.8414	rp	C00078	HMDB0000929	6305	73-22-3	-	456478	242033	848231	222267	307484	241015	466108	184906	1.0275e+06	730562	466388	442424	643504	801495	850436	1.32277e+06	648336	794076	665503	664144	672527	ko00260,ko00380,ko00400,ko00970,ko01100,ko01210,ko01230,ko01240,ko04361,ko04726,ko04974,ko04978,ko05143,ko05230
MW0110986	Di(4-morpholinyl)dithioperoxyanhydride	C10H16N2O2S4	340.039	324.01	5.7875	Heterocyclic compounds	Heterocyclic compounds	MS1	0.7174	rp	-	-	12892	729-46-4	-	342.24	1326.26	247.91	1474.64	777.81	1295.5	1520.99	464.24	1137.21	1368.28	1017.17	1480.52	427.73	1279.68	1194.44	1186.44	1822.91	1276.83	1161.33	894.45	1238.46	--
MW0123936	Ethyl 2-amino-4-isopropyl-1,3-thiazole-5-carboxylate	C9H14N2O2S	641.256	214.078	2.9395	Aldehyde,Ketones,Esters	Esters	MS1	0.7255	rp	-	-	824436	72850-76-1	-	935.97	1115.57	12533.2	400.65	1335.27	1140.39	1212.53	392.24	4393.23	597.18	1624.38	334.4	3817.68	858.59	5403.97	635.08	369.92	5749.47	3111.89	3277.79	3262.39	--
MEDP2274	BW-245C	C19H32N2O5	367.227	368.231	10.4373	Benzene and substituted derivatives	Benzene and substituted derivatives	MS1	0.948	rp	-	-	119304	72814-32-5	-	15288.2	7611.66	14394.5	6375.44	10110.6	12005	10022.3	2154.23	8848.7	11496.6	12448.5	13319.5	10819	3211.29	8149.25	4000.47	7829.19	9435.02	7975.15	7983.66	7792.14	--
MW0126206	Ponalrestat	C17H12BrFN2O3	346.986	390.002	3.7964	Heterocyclic compounds	Heterocyclic compounds	MS1	0.6144	rp	D03806	-	5278	727029-95-5	-	399.13	12036.6	9722.27	3426.9	6213.65	8835.23	7346.33	12349.3	1727.54	4569.26	2737.42	589.58	11434.1	32250.3	19253.2	12555.6	17297.9	12073.7	12611.7	12326.6	13018.9	--
MW0118174	2-{[(3Z)-2-Oxo-1,2-dihydro-3H-indol-3-ylidene]amino}-1H-isoindole-1,3(2H)-dione	C16H9N3O3	193.033	291.064	4.3446	Heterocyclic compounds	Indole and Its derivatives	MS1	0.7261	rp	-	-	135490392	72677-30-6	-	2457.83	2113.95	897.77	1653.57	2233.93	1976.03	2111.78	1760.23	2910.7	1768.79	2060.17	1036.77	2582.09	2137.94	2065.43	1791.13	2192.82	1820.39	2221.95	2171.79	2186.22	--
MW0123491	Dantrolene	C14H10N4O5	285.034	314.065	5.3419	Heterocyclic compounds	Heterocyclic compounds	MS1	0.9479	rp	C06939	HMDB0015350	6914273	7261-97-4	-	5991.63	8423.6	8300.71	7061.24	7340.35	10245.3	6288.23	6659.95	7455.2	6370.78	9607.77	8362.45	17229.7	9029.94	16275.2	9932.61	11171.1	14370.5	10737.4	11910	11776.7	--
MW0144117	9,11-methane-epoxy PGF1	C21H36O4	351.251	352.261	9.4131	Hormones and hormone related compounds	Hormones and hormone related compounds	MS2-Search-DB	0.5779	rp	-	-	53394560	72517-81-8	-	318666	84656.1	344204	314904	205038	168053	277046	427018	260206	142103	318447	171676	297922	377017	363507	128492	321906	405847	162403	15747.4	19591	--
MW0156267	Pyrvinium	C26H28N3	417.19	382.228	4.7686	Benzene and substituted derivatives	Benzene and substituted derivatives	MS1	0.507	rp	C07412	-	5281035	7187-62-4	-	1728.82	7127.05	1569.24	7015.91	3974.88	3565.7	3940.89	4011.41	4011.67	4162.14	3726.66	3918.18	3757.82	3815.52	3944.97	3756.05	3731.2	3853.2	3801.3	3778.47	3806.56	--
MW0125578	N-[6,6-Dimethyl-5-(1-methylisonipecotoyl)-1,4-dihydropyrrolo[3,4-c]pyrazol-3-yl]-3-methylbutyramide	C19H31N5O2	332.194	361.248	6.746	Alcohol and amines	Amines	MS1	0.5253	rp	-	-	46191454	718630-59-2	-	873.03	1157.46	158.74	128.12	1123.65	165.06	3161.34	216.32	2045.38	424.93	4083.65	194.04	498.65	1357.77	1115.65	980.51	2376.06	1239.14	887.32	878.7	924.92	--
MW0124353	Hydroxymethylbilane	C40H46N4O17	691.237	854.286	0.7883	Heterocyclic compounds	Heterocyclic compounds	MS1	0.7448	rp	C01024	HMDB0001137	788	71861-60-4	-	9304.26	1724.16	2825.61	4137.2	821.93	10997.4	4676.85	1190.41	18572.7	846.16	5892.77	6298.98	1203.51	1552.88	3358.99	681.84	492.13	1443.9	3815.8	3742.2	3872.86	ko00860,ko01100,ko01240
MW0140300	(2S)-2-(Benzenesulfonamido)-3-[[2-(4-piperidin-4-ylpiperidin-1-yl)-4-propan-2-yl-1,3-thiazole-5-carbonyl]amino]propanoic acid	C26H37N5O5S2	562.208	563.224	8.4156	Benzene and substituted derivatives	Benzene and substituted derivatives	MS1	0.528	rp	C14125	-	5282336	718595-27-8	-	859.23	989.64	1014.38	3792.31	664.61	2921.34	1618.63	1589.52	3335.99	5510.54	13039	6209.35	2814.27	2305.17	960.78	616.49	2282.85	2267.65	2704.32	2903.68	2752.86	--
MW0108919	N'-tert-Butyl-N,N-dimethylsulfamide	C6H16N2O2S	539.248	180.093	3.1391	Alcohol and amines	Amines	MS1	0.9847	rp	-	-	4357353	71750-31-7	-	113.79	137.61	235.15	112.39	1950.01	791.76	6285.27	586.94	14625	549.82	587.18	1313.97	4393.58	1337.37	273.82	551.18	77.71	257.44	2226.72	2292.8	2284.5	--
MW0118224	2-Amino-4,6-dimethylnicotinamide	C8H11N3O	334.049	165.09	0.7306	Alcohol and amines	Amines	MS1	0.7953	rp	-	-	252216	7144-20-9	-	25025	25706.2	9727.58	24073.6	14304.4	13983.2	23356.8	14839.2	24044.9	27096.2	27323.2	15327.1	19350.6	11125.1	14682.3	12638.8	8461.09	17767.2	18969.2	18814.7	18861.3	--
MW0006537	Chlorfluazuron	C20H9Cl3F5N3O3	537.963	538.963	2.9905	Benzene and substituted derivatives	Benzene and substituted derivatives	MS1	0.9984	rp	C18426	-	91708	71422-67-8	-	35419.5	71952.7	24133.8	842.27	1535.49	1457.28	6462.52	43349.3	733.14	275.81	1419.31	45901.8	54246.6	62237.9	41686.4	58146.7	25937	12016	33404.8	32877.2	32960.9	--
MW0115025	N-Methyl-γ-oxo-3-pyridinebutanamide	C10H12N2O2	149.06	192.09	2.8825	Alcohol and amines	Amines	MS1	0.5579	rp	-	HMDB0001004	436	713-05-3	-	2575.61	3324.75	12380	363.49	2433.44	3429.38	2051.89	3324.85	3023.52	1218.58	8812.24	1552.67	5792.13	4016.2	7409.16	5578.36	5531.17	5662.09	3322.36	3293.12	3344.27	--
MW0006999	Etaconazole	C14H15Cl2N3O2	408.026	327.054	2.7252	Benzene and substituted derivatives	Benzene and substituted derivatives	MS1	0.9918	rp	C11293	-	91673	71245-23-3	-	10551.5	7619.91	227.81	5588.2	11447.3	11177	6957.95	2263.1	17435	3281.69	8741.33	831.52	19563	5515.95	5415.27	4437.73	1138.23	5366.47	6949.45	7007.55	7009.53	--
MW0157418	Tetracenomycin C	C23H20O11	488.115	472.101	4.7603	Benzene and substituted derivatives	Benzene and substituted derivatives	MS1	0.6362	rp	C06801	-	73632	71135-22-3	-	9206.68	8666.94	9168.41	7867.96	8102.27	7703.41	9396.33	9252.42	9382.45	10188.6	9529.77	10123.8	12791.2	17945.4	15979	14996.5	8131.65	11146.6	3154.08	3102.72	3165.46	ko01100
MW0110277	Tyrosyl-Arginine	C15H23N5O4	357.174	337.175	7.2456	Amino acid and Its metabolomics	Amino acid derivatives	MS2-MetDNA	0.904	rp	C02993	HMDB0005768	123804	70904-56-2	-	50540.1	59647.2	45968.4	60547.4	67811.5	57871.5	34485.8	29098.2	56752	34975.8	53674.6	42840.4	87313.2	53929.2	71241.2	33585.6	59544.3	44831.9	45444.2	45328.3	45399.5	--
MW0009544	Propanil	C9H9Cl2NO	217.002	217.006	0.689	Benzene and substituted derivatives	Benzene and substituted derivatives	MS2-Search-DB	0.556	rp	C14229	-	4933	709-98-8	-	148832	111565	168432	46760.2	159310	189738	116714	109542	162906	141529	169214	164724	157828	116966	179580	117402	142275	136408	125277	128841	125654	--
MW0125413	N-(4-Methylphenyl)-1,3-benzothiazol-2-amine	C14H12N2S	225.061	240.072	10.7763	Alcohol and amines	Amines	MS1	0.9479	rp	-	-	640711	70785-26-1	-	108.64	54.87	49.08	25.82	9.67	22.71	21.05	72.14	13.79	5.08	27.38	25.36	24.73	44.06	12.04	27.53	29.44	36	633.38	633.67	626.58	--
MW0063338	Retinyl propionate	C23H34O2	341.25	342.256	9.2186	Aldehyde,Ketones,Esters	Esters	MS1	0.6847	rp	D08477	-	6394572	7069-42-3	-	1037.85	1383.08	1696.49	468.88	1698.32	1695.95	847.8	365.71	2606.61	221.92	1807.89	712.55	1047.74	1540.84	773.44	494.4	507.17	1436.78	1053.31	1070.76	1070.43	--
FDATN01165	Pimavanserin	C54H74F2N6O10	1003.53	1004.54	8.7575	Others	FDA	MS1	0.9211	rp	-	-	11672491	706782-28-7	-	321.81	521.99	596.07	675.54	1672.09	663.24	434.23	475.51	758.26	1610.06	557.58	2268.75	279.77	790.18	1920.38	4468.81	1418.4	919.73	1041.56	1024.95	1043.07	--
ZINC85492224	Daruisoline	C37H42N2O6	645.272	610.304	2.4871	Heterocyclic compounds	Heterocyclic compounds	MS1	0.5487	rp	-	-	51106	70553-76-3	-	1020.96	702.9	661.96	156.85	1025.76	1066.19	1478.42	196.12	1582.82	1313.15	127.65	1531	266.08	6612.75	8198.31	6972.39	322.31	2520.68	936.72	789.3	866.39	--
MW0112829	3-Hydroxy-3-[2-(4-methoxyphenyl)-2-oxoethyl]-1,3-dihydro-2H-indol-2-one	C17H15NO4	134.038	297.1	5.7759	Aldehyde,Ketones,Esters	Ketones	MS1	0.7433	rp	-	-	326412	70452-26-5	-	3035.23	1549.7	4891.88	1129.01	734.87	2073.17	500.26	1308.58	406.36	951.25	3222.12	453.35	3889.06	1813.2	661.6	1372.05	3816.19	1861.91	706.58	858.76	867.68	--
MW0113208	5-Bromo-3-hydroxy-3-(2-oxo-2-phenylethyl)-1,3-dihydro-2H-indol-2-one	C16H12BrNO3	447.964	345	3.8671	Aldehyde,Ketones,Esters	Ketones	MS1	0.7466	rp	-	-	325504	70452-19-6	-	403.84	1196.17	2148.08	700.76	2201.63	2781.01	990.45	736.28	1803.58	346.6	1924.54	729.99	587.98	364.68	896.95	422.65	461.35	307.8	596.9	627.92	672.24	--
MEDP2296	T863 (DGAT-3)	C22H26N4O3	377.163	394.2	11.2013	Heterocyclic compounds	Heterocyclic compounds	MS1	0.8225	rp	-	-	9865421	701232-20-4	-	2198.29	1779.43	8158.32	1636.63	1232.18	1332.61	4637.62	5864.05	4727.57	8435.83	40956.6	22522	12890.5	50546.7	2449.16	27047.4	29262.9	4326.57	8625.42	8462.75	8356.54	--
MW0116200	[4-(4-Chlorophenyl)piperazin-1-yl](morpholin-4-yl)methanone	C15H20ClN3O2	264.124	309.124	3.8214	Aldehyde,Ketones,Esters	Ketones	MS1	0.6695	rp	-	-	976980	700856-05-9	-	6456.29	7678.97	9623.78	3787.08	9412.28	9937.4	6260.09	8071.71	7915.56	6462.46	8460.65	6064.43	11579.1	9490.53	8416.74	6537.89	9634.88	6043.49	7794.67	7839.05	7955.79	--
MW0122708	9-Methyl-5H-indolo[2,3-b]quinoxaline	C15H11N3	214.069	233.095	2.5336	Heterocyclic compounds	Heterocyclic compounds	MS1	0.7318	rp	-	-	5357497	70038-75-4	-	4850.99	6672.52	6851.05	2257.61	3612.64	7908.08	2075.63	6444.73	6757.14	3479.36	1591.99	1306.82	4343.61	8308.49	8493.95	2465.46	4557.76	5520.92	2557.02	2419.75	2750.58	--
MW0116946	1-Ethyl-6,7-difluoro-4-oxo-1,4-dihydro-3-quinolinecarboxylic acid	C12H9F2NO3	252.051	253.055	5.7015	Organic acid And Its derivatives	Organic acid And Its derivatives	MS1	0.6885	rp	-	-	800521	70032-25-6	-	3724.49	2067.55	816.23	2112.18	1666.59	5189.92	1323.79	1374.7	2197.85	291.18	2849.77	393.28	1440.13	1861.22	3899.93	448.82	1273.08	2631.62	2347.72	2392.74	2395.82	--
MW0105150	4-(3-Chloro-4,5-dimethoxybenzylidene)-2-phenyl-4H-oxazol-5-one	C18H14ClNO4	342.051	343.061	3.7466	Benzene and substituted derivatives	Benzene and substituted derivatives	MS1	0.9338	rp	-	-	1551026	7000-46-6	-	1870.25	45380.4	1097.36	28882.7	46809.6	42617.9	33137.1	34742.5	36729.8	19787.6	19745.7	25966.3	32858.1	25539.8	19480.7	23987.2	18499.8	32005	29461.9	29441	29779.4	--
MW0111148	N-(6-{[(2,2-Dimethylhydrazino)carbonyl]amino}hexyl)-2,2-dimethylhydrazinecarboxamide	C12H28N6O2	287.222	288.227	6.1546	Alcohol and amines	Amines	MS1	0.6711	rp	-	-	4404942	69938-76-7	-	16855	34544.8	27748.8	10751.6	17367.8	42410.8	32819.3	38882.7	28478.5	18107.8	24371	15720.5	68104.3	74662.3	27182	32338.4	27517.6	55453	34380.3	34272	34428	--
MW0004655	4-Amino-N-(4-iodophenyl)benzenesulfonamide	C12H11IN2O2S	372.957	373.959	3.9626	Benzene and substituted derivatives	Benzene and substituted derivatives	MS1	0.5045	rp	-	-	247908	6965-75-9	-	3839.28	9992.3	7050.23	4188.73	8761.34	7846.6	3332.29	4290.49	6113.07	5101.9	5317.08	3524.54	6643.59	7366.95	9125.43	6583.87	7544.58	3696.16	7290.22	7460.89	7577.52	--
MW0011599	(R)-Butaprost	C24H40O5	443.257	408.288	6.0815	FA	Others	MS2-Search-DB	0.7076	rp	D03187	-	5311035	69648-38-0	-	1.97681e+06	1.6182e+06	1.51722e+06	1.5885e+06	1.48361e+06	1.42916e+06	633020	401697	1.3116e+06	695681	760700	103604	485601	786875	402728	1.1159e+06	610334	525085	1.11612e+06	1.1206e+06	1.11684e+06	--
MW0121481	5-Fluorodihydrouracil	C4H5FN2O2	213.008	132.034	0.8049	Heterocyclic compounds	Heterocyclic compounds	MS1	0.8231	rp	C16630	HMDB0060402	121997	696-06-0	-	76066.3	179823	95397.1	79399.2	128054	113785	130467	141690	85540.1	104892	84365.9	71183.6	79721.6	96550.6	70399.7	64083.3	91435.9	93730.6	99784.9	99787.9	99307.1	ko00983
MW0106246	Cyprofuram	C14H14ClNO3	314.032	279.066	5.7738	Amino acid and Its metabolomics	Small Peptide	MS1	0.6792	rp	C18909	-	50590	69581-33-5	-	693.63	1261.47	6644.44	259.8	164.26	781.76	944.41	552.32	2873.45	603.36	454.11	1966.95	765.44	563.51	3171.6	1347.23	2186.65	156.69	943.27	1063.2	1162.34	--
MW0127234	2-[(4-Bromophenyl)thio]ethanamine	C8H10BrNS	231.967	232.97	0.9467	Heterocyclic compounds	Heterocyclic compounds	MS1	0.5394	rp	-	-	420615	69326-62-1	-	8706.91	4316.84	1073	712.59	3191.26	2215.2	6423.55	10634.6	1903.9	6228.49	34569.7	10112.4	28136.6	2353.38	1412.13	22303.6	10067.1	30291.3	9625.62	9572.86	9668.35	--
MW0102909	trans-Vaccenic acid	C18H34O2	319.222	282.256	11.9563	FA	FFA	MS2-MetDNA	0.9178	rp	C08367	HMDB0003231	5281127	693-72-1	-	7802.8	8919.73	11080.1	7041.59	5369.27	8057.82	5491.54	10795	5858.12	6445.32	10636.3	6078.34	11889.1	5868.09	5860.8	10501.7	7554.64	11817.7	6021.88	5965.17	5963.01	--
MEDN0311	Dodecanedioic Aicd	C12H22O4	229.139	230.152	5.8273	FA	FFA	MS2-Search-Local	0.8025	rp	C02678	HMDB0000623	-	693-23-2	-	870.39	1829.51	664.38	152.65	1908.61	392.9	260.75	1349.52	1062.1	749.8	1256.51	1121.9	2738.65	1713.07	722.52	1554.13	2300.26	342.69	1286.62	1210.95	1300.71	--
MW0053813	Harpagide	C15H24O10	409.124	364.137	4.9638	Others	Others	MS1	0.7467	rp	-	-	10044294	6926/8/5	-	6185.84	1564.91	3253.96	2391.56	1119.31	2666.96	637.9	146.59	584.28	1427.21	839.49	458.3	1847.74	218.09	1940.27	1410.9	1588.61	1092.54	1372.41	1440.43	1450.51	--
MW0103560	Fialuridine	C9H10FIN2O5	390.964	371.962	12.2472	Nucleotide And Its metabolomics	Nucleotide and Its metabolomics	MS2-Search-DB	0.5239	rp	D04181	-	50313	69123-98-4	-	260977	245131	190562	215729	226710	289105	239831	246066	257609	271090	272266	267114	266111	266815	284145	321588	266405	275645	269876	268584	271492	--
FDATN00988	Amodiaquine hydrochloride	C20H24Cl3N3O	426.09	427.099	6.5715	Others	FDA	MS1	0.6693	rp	-	-	6246	69-44-3	-	2181.19	165.45	1725.91	900.49	832.39	1510.46	1055.01	1840.51	561.8	210.4	654.57	193.25	2079.38	836.03	908.23	417.58	1952.77	2083.77	1036.65	983.21	994.99	--
MW0147670	Clionamide	C19H18BrN3O4	485.049	433.046	5.416	Alcohol and amines	Amines	MS1	0.7346	rp	C17092	-	23424664	68835-91-6	-	622.22	158.2	138.79	333.77	337.53	390.09	401.9	394.68	366.62	222.63	676.5	551.79	583.36	367.34	376.02	167.96	223.23	670.99	372.24	320.17	409.53	--
MW0116809	10H-Phenothiazine-10-carboxylic acid, methyl ester	C14H11NO2S	309.041	257.051	4.3451	Organic acid And Its derivatives	Organic acid And Its derivatives	MS1	0.9969	rp	-	-	3107576	68825-31-0	-	2159.94	2269.98	2355.47	1704.16	2359.64	2949.57	2912.3	4370.56	2874.93	736.72	3409.18	2770.5	4682.61	5049.1	2467.37	2636.05	4895.76	2225.52	6490.5	6236	6272.08	--
MW0156502	Salicifoline	C12H20NO2	245.118	210.149	6.6291	Benzene and substituted derivatives	Phenolics	MS1	0.7254	rp	C17063	-	160877	6882/7/1	-	9839.9	3208.98	4450.87	1513.03	725.41	2692.25	1237.69	231.51	377.29	1930.62	3771.31	901.84	3580.69	1166.55	1438.34	1755.21	1979.38	2056.15	2813.79	2767.18	2717.33	--
MW0152043	Kolaflavanone	C31H24O12	623.104	588.127	7.6101	Aldehyde,Ketones,Esters	Ketones	MS1	0.7706	rp	C09761	-	155169	68705-66-8	-	4351.02	5369.02	4172.58	2361.83	5259.47	4544.43	4166.99	4587.43	1094.14	3428.76	26471.4	5349.8	2097.07	2548.55	3156.84	2190.76	2935.49	417.41	3750.53	3892.64	3723.73	--
MW0152053	Kurchessine	C25H44N2	407.327	372.35	8.1175	Alcohol and amines	Polyamines	MS1	0.8208	rp	C10813	-	442979	6869-45-0	-	2096.26	6998.79	5431.42	4873.8	4250.48	4031.07	2039.54	14796.9	2136.65	2112.01	15263	7286.49	24011.5	16899.2	16534.3	11057.8	8726.38	10135.2	8628.66	8674.03	8603.49	--
MW0119135	3-(N-Morpholino)-2-hydroxypropanesulfonic acid	C7H15NO5S	208.037	225.067	4.0291	Organic acid And Its derivatives	Organic acid And Its derivatives	MS1	0.5977	rp	-	-	109333	68399-77-9	-	534.48	1210.95	1147.28	436.21	670.45	862.61	1155.93	1021.58	3403.83	1514.22	3092.52	602.26	2161.46	2372.04	10228.2	2743.2	2396.12	2535.5	2431.02	2390.43	2395.49	--
MW0125274	N-(1,3-Dioxo-2,3-dihydro-1H-isoindol-5-yl)propanamide	C11H10N2O3	253.032	218.069	1.5947	Alcohol and amines	Amines	MS1	0.7412	rp	-	-	7157925	683232-73-7	-	10421.5	11713.2	7423.46	14223.3	11777.7	18734.5	16540.1	20413.3	14044.5	3022.72	15581.6	16703.8	22709.3	15214	11998.6	16985.7	18668.3	15437.9	23134.3	22797.2	23082.3	--
MW0111078	Linoleoyl ethanolamide	C20H37NO2	307.264	323.282	10.0437	Alcohol and amines	Amines	MS1	0.9656	rp	-	HMDB0012252	5283446	68171-52-8	-	748004	431913	606455	695556	505309	1.69634e+06	260303	770230	263188	1.38199e+06	920861	1.09655e+06	640577	598123	457057	554870	617335	398545	296378	28157.9	9891.83	--
MW0125609	N5-Benzyl-1-phenyl-1H-1,2,4-triazole-3,5-diamine	C15H15N5	286.107	265.133	2.4935	Alcohol and amines	Amines	MS1	0.5438	rp	-	-	8073490	681261-29-0	-	1015.33	813.09	9714.3	1053.85	841.57	1661.95	1037.66	1301.32	1935.42	419.75	1390.29	284.74	2052.42	1086.46	2956.13	1152.27	2573.76	2588.25	2290.41	2392.5	2320.61	--
MW0008060	N-(2-Hydroxyethyl)-2-methyl-5-nitrobenzenesulfonamide	C9H12N2O5S	281.028	260.047	3.057	Benzene and substituted derivatives	Benzene and substituted derivatives	MS1	0.7311	rp	-	-	106352	68003-40-7	-	1665.44	4663.54	326.61	2620.29	5277.73	4804.67	4891.57	1996.08	5495.72	3938.96	4905.58	5760.12	4017.67	1553.12	551.43	568.11	2061	2053.65	3649.84	3591.79	3552.8	--
MW0054004	Hypoxanthine	C5H4N4O	135.031	136.038	1.4771	Heterocyclic compounds	Heterocyclic compounds	MS2-Search-Local	0.8399	rp	C00262	HMDB0000157	135398638	68-94-0	-	53710.7	159398	56552.5	38436	124576	88517.9	106104	167777	99679.2	69316.5	144057	154894	145163	79559.2	88092.2	154244	155868	110863	104961	104863	104391	ko00230,ko01100
MW0063823	Tetrahydrocorticosterone	C21H34O4	350.241	350.246	8.8075	Hormones and hormone related compounds	Hormones and hormone related compounds	MS2-MetDNA	0.9982	rp	C05476	HMDB0000268	65553	68-42-8	-	13698.8	13785.4	20834.5	4722.02	13888.9	10678.3	18917.6	23490.3	10506.5	8787.18	10488.5	2478.84	32760.2	18993	28126.4	13548.9	21730.9	61296.4	17797.2	17729.2	17806.8	ko00140
MW0109837	Thioglycolic acid	C2H4O2S	296.932	91.9932	0.7888	Organic acid And Its derivatives	Organic acid And Its derivatives	MS1	0.6113	rp	C02086	-	1133	68-11-1	-	36326.5	10651.5	7583.89	7150.47	13683.1	7886.04	8757.96	7999.21	2548.18	7662.46	1990.53	2677.09	7049.88	26816.6	1111.37	4081.47	2167.79	3850.91	4552.5	4807.59	4603.55	--
MEDN1466	11-keto-TXB2	C20H32O6	367.212	368.22	4.1621	FA	Oxidized lipids	MS2-Search-Local	0.5159	rp	-	-	-	67910-12-7	-	68479.3	45874.1	100159	52705.6	47716.1	54924.6	13242.8	64669.2	28195.7	46169.5	32755.6	26089.9	80128.9	72283.5	58053.6	60790.2	87945.9	72823.7	58565.4	58579.1	58867.4	--
MW0120016	4,5,6,7-Tetrachloro-2-heptyl-1H-isoindole-1,3(2H)-dione	C15H15Cl4NO2	365.922	382.983	6.7875	Heterocyclic compounds	Indole and Its derivatives	MS1	0.5607	rp	-	-	106042	67905-37-7	-	1246.11	265.21	990.93	170.93	413.4	184.71	3609.11	3996.7	2469.49	1374.77	2094.15	2458.55	1266.45	624.75	50.21	1350.16	1940.38	1940.38	3019.48	3028.72	3049.97	--
MEDP1824	Caftaric acid	C13H12O9	297.026	312.048	3.1113	Organic acid And Its derivatives	Organic acid And Its derivatives	MS1	0.6986	rp	-	HMDB0013680	6440397	67879-58-7	-	1098.03	1469.89	1651.91	2070.62	1680.55	2524.13	3001.2	3871.65	3101.58	2150.05	3232.96	1524.69	2340.95	2377.15	1086.09	1947.44	2679.26	3367.97	3136.92	3094.27	3167.44	--
MW0000850	(Z)-Dimethylvinphos	C10H10Cl3O4P	328.935	329.938	1.5531	Benzene and substituted derivatives	Benzene and substituted derivatives	MS1	0.5621	rp	-	-	6433329	67628-93-7	-	5388.67	8769.69	19594.7	3201.24	9657.02	8852.11	2250.06	597.03	16580	8219.05	7249.74	5913.17	2112.06	1383.39	6040.58	8757.46	4460.68	9271.48	8409.22	8406.19	7742.23	--
MW0115182	Prostaglandin F2α dimethylamine	C22H41NO3	470.275	367.309	6.3976	Alcohol and amines	Amines	MS1	0.6759	rp	-	-	5283101	67508-09-2	-	638822	1.11091e+06	1.02431e+06	698350	530424	201095	340698	24962.6	1.54216e+06	47439.1	305512	20768.2	223572	505255	156244	1.05716e+06	297529	77350.3	606794	605694	607742	--
MW0007209	Fmoc-Cys(tBu)-OH	C22H25NO4S	434.116	399.15	5.6745	Benzene and substituted derivatives	Benzene and substituted derivatives	MS1	0.9739	rp	-	-	7009544	67436-13-9	-	24031.4	22297.7	26695.4	10060.2	39372.6	18073.3	28782.3	32615	45498	29868	14107.3	5654.75	38927.6	45927.8	19988.2	18450.9	30949	62747.8	29317.5	29508	29386.6	--
MW0108628	N-Acetylhistamine	C7H11N3O	110.072	153.09	0.7447	Alcohol and amines	Amines	MS1	0.6499	rp	C05135	HMDB0013253	69602	673-49-4	-	8971.87	3778.16	10878.5	5821.52	4979.05	7837.47	6596.9	1210.31	10073	6612.39	8399.26	6983.18	13178.1	14159.6	10439	18793.9	16265.6	14057.5	8972.99	8837.31	8844.46	ko00340
MW0005330	4-tert-Butyl-N-(2-methyl-2H-tetraazol-5-yl)benzamide	C13H17N5O	294.119	259.143	4.2368	Benzene and substituted derivatives	Benzene and substituted derivatives	MS1	0.5653	rp	-	-	645076	672338-07-7	-	2388.46	583.16	6404.14	1227.13	2270.3	3616.85	3164.05	1752	742.4	1183.61	757	1068.39	3453.04	3698.43	55424.4	1085.07	1658.58	952.66	4953.35	4852.31	4843.39	--
MW0009101	N-Isopropyl-4-[(2-methylhydrazino)methyl]benzamide	C12H19N3O	205.123	221.153	7.2528	Benzene and substituted derivatives	Benzene and substituted derivatives	MS1	0.931	rp	C07402	HMDB0015299	4915	671-16-9	-	7287.39	5426.12	7571.68	6422.89	8751.92	6539.81	5823.44	6717.79	7517.07	6758.57	9300.94	9173.78	14146.1	7631.39	7886.91	4895.31	11117	9124.36	6077.08	6288.63	5956.84	--
MW0004589	4-Allyl-5-[(2,3-dimethylphenoxy)methyl]-4H-1,2,4-triazole-3-thiol	C14H17N3OS	327.094	275.109	0.7874	Benzene and substituted derivatives	Phenolics	MS1	0.9857	rp	-	-	1092844	669705-39-9	-	23564.4	25470.8	37588.4	20706.8	37965.7	18388.2	15528.6	16954.9	17930.7	14350.9	16839.2	6246.64	14224.2	28867.4	36081.1	13057.6	19619.8	18955.2	22608.5	23127.7	22462.2	--
FDATN01225	Talniflumate	C21H13F3N2O4	385.042	414.083	5.5329	Others	FDA	MS1	0.6307	rp	-	-	48229	66898-62-2	-	835.33	2986.5	1881.65	1544.08	2577.73	2503.63	1013.11	1019.68	3034.44	2767.88	3945.5	2526.1	2974.56	1914.69	939.74	1226.19	1428.94	502.73	747.48	769.12	764.98	--
MW0144229	Acanthoside D;(-)-Syringaresinol di-beta-D-glucoside	C34H46O18	655.274	742.268	8.1836	Lignans and Coumarins	Lignans	MS1	0.7045	rp	C10543	-	442830	66791-77-3	-	1203.51	1859.01	2283.24	557.12	2220.8	1269.43	1104.23	1902.5	1572.68	463.24	2131.24	1546.79	2900.24	1739.88	909.45	672.53	1725.14	3262.01	1595.37	1549.84	1599.23	--
MW0122029	6-Bromoindirubin-3'-oxime	C16H10BrN3O2	335.961	354.996	3.3682	Heterocyclic compounds	Heterocyclic compounds	MS1	0.7117	rp	-	-	448949	667463-62-9	-	5190.2	6280.4	3095.53	4360.9	7128.16	7052.76	4190.38	5732.87	3578.35	4851.47	4241.58	2744.22	6630.14	5465.04	2315.9	4187.22	6298.71	3051.7	5175.05	5108.64	5205.98	--
MW0141669	19-Bromoaplysiatoxin	C32H46Br2O10	721.117	750.144	0.8553	Heterocyclic compounds	Heterocyclic compounds	MS1	0.6848	rp	C16770	-	46173824	66648-18-8	-	6093.58	12059.3	12664.3	8869.15	17090.6	4186.51	8433.1	9889.03	7765.75	7344.86	2532.15	1582.79	9555.19	11314.5	4249.63	3416.23	2163.32	4191.14	5232.01	4626.49	5479.44	--
MW0121709	5-Pyrimidinecarboxamide, 2-[(2,4-dichlorophenyl)amino]-N-[(tetrahydro-2H-pyran-4-yl)methyl]-4-(trifluoromethyl)-	C18H17Cl2F3N4O2	447.063	448.068	10.4599	Alcohol and amines	Amines	MS1	0.6529	rp	-	-	10253143	666260-75-9	-	730.73	696.17	468.65	499.84	338.69	492.29	316.03	384.69	348.65	212.11	396.62	435.97	503.65	641.78	345.62	362.36	366.22	287.78	3609.3	3441.64	3618.88	--
MW0004839	4-Chloro-3-nitrobenzenesulfonohydrazide	C6H6ClN3O4S	287.933	250.977	3.0631	Benzene and substituted derivatives	Benzene and substituted derivatives	MS1	0.5627	rp	-	-	2774214	6655-80-7	-	1790.64	2120.04	1588.47	1226.91	2426.69	936.27	2638.11	1275.32	2614.27	3140.5	1680.8	2223.44	2419.36	1551.48	354.42	292.38	1445.91	1192.15	1568.56	1688.87	1673.84	--
MW0001312	1,3,5-Naphthalenetrisulfonic acid	C10H8O9S3	402.9	367.933	2.9082	Benzene and substituted derivatives	Benzene and substituted derivatives	MS1	0.5549	rp	-	-	81165	6654-64-4	-	2120.92	2305.04	315.93	2985.04	3120.56	1900.31	542.19	419.72	300.19	2558.58	2782.01	849.66	610.8	1114	818.69	2062.57	1381.84	1196.67	1777.32	1772.98	1816.53	--
MW0109407	Propacetamol	C14H20N2O3	235.117	264.147	3.416	Aldehyde,Ketones,Esters	Esters	MS1	0.659	rp	-	-	68865	66532-85-2	-	384.19	58.34	59.12	50.59	156.45	132.4	93.65	154.79	45.28	210.86	600.69	87.36	52.5	435.96	10272.8	181.67	125.74	156.47	633.77	669.63	666.43	--
MW0119856	4-(2-Pyridinyl)-2-pyrimidinamine	C9H8N4	171.066	172.075	1.6279	Heterocyclic compounds	Heterocyclic compounds	MS1	0.9936	rp	-	-	2764599	66521-65-1	-	44782.1	55252.6	46559.3	39663.2	56674.4	41077.8	33843.3	39866.5	38614.7	33933.2	41488	16057.8	40916.3	40057.9	69977.5	28074.4	30965.5	37513.4	40505	40395.6	40592.4	--
MW0007129	Fenoxaprop ethyl	C18H16ClNO5	396.043	361.072	2.7413	Benzene and substituted derivatives	Benzene and substituted derivatives	MS1	0.6543	rp	C11024	-	47938	66441-23-4	-	3648.43	960.54	3224.04	3737.46	6861.85	6336.24	2519.91	5856.8	1492.31	648.77	562.18	472.83	3384.2	1848.97	2532.41	420.46	510.31	2140.9	915.83	907.58	907.89	--
MW0152072	Labriformin	C31H39NO10S	654.181	617.23	6.8743	Heterocyclic compounds	Heterocyclic compounds	MS1	0.694	rp	C08871	-	372740	66419-07-6	-	3260.5	2975.25	3261.89	3233.29	714.57	1149.32	669.17	122.93	2267.64	162.03	363.55	1069.83	1132.94	1242.13	1406.81	3145.78	582.28	165.15	1546.46	1640.93	1628.35	--
MW0122284	6-Nitroquinoxaline	C8H5N3O2	371.031	175.038	1.4717	Heterocyclic compounds	Heterocyclic compounds	MS1	0.6309	rp	-	-	96029	6639-87-8	-	1415.09	11570.7	1299.68	699.68	6343.08	4415.71	5860.52	925.13	5300.12	2484.14	9600.71	11029.4	7084.11	1106.57	3026.01	7051.93	875.47	3819.71	4950.66	5053.5	5294.59	--
MW0110984	Desmethylranitidine	C12H20N4O3S	335.092	300.126	7.3768	Heterocyclic compounds	Heterocyclic compounds	MS1	0.6703	rp	-	-	10380064	66357-25-3	-	2696.18	1928.68	1271.53	1643.89	1132.29	1459.94	2101.78	512.34	622.65	763.66	1496.06	859.5	1737.14	1324.16	9669.68	2383.22	2632.54	4647.43	1301.97	1040.49	1183.68	--
MW0004199	4-([1,1'-Biphenyl]-4-yloxy)aniline	C18H15NO	782.367	261.115	2.609	Benzene and substituted derivatives	Benzene and substituted derivatives	MS1	0.9075	rp	-	-	247124	6628-69-9	-	5214.94	4803.63	5390.05	2719.16	4010.41	1799.43	2916.44	783.42	4296.3	6912.79	2514.65	1087.27	6469.54	880.06	1245.09	507.78	148.63	960.95	4215.24	4076.8	4201.98	--
MW0009349	Penconazole	C13H15Cl2N3	318.029	283.064	3.4641	Benzene and substituted derivatives	Benzene and substituted derivatives	MS1	0.7314	rp	C18801	-	91693	66246-88-6	-	5093.85	4174.8	7223.74	1165.57	2489.03	8094.52	6914.68	6145.29	4977.72	2630.37	3184.7	4601.9	8417.39	4703.89	1070.88	4518.48	8496.35	4000.47	2654.4	2856.41	3096.38	--
MW0149003	Esfenvalerate	C25H22ClNO3	403.091	419.129	3.4994	Benzene and substituted derivatives	Benzene and substituted derivatives	MS1	0.7216	rp	C18147	HMDB0031791	10342051	66230-04-4	-	11105.9	23796.6	7073.93	11145.9	18752	9991.12	16649.5	17839	15785.8	16078.2	17574	13796.3	23821.2	23524.8	16330.4	21224	14656.1	17376.4	11445.5	11372.4	11211.1	--
MW0157105	Sodium L-ascorbic acid 2-phosphate;VCP-NA	C6H9Na3O9P	323.962	324.968	4.7852	Organic acid And Its derivatives	Organic acid And Its derivatives	MS1	0.7929	rp	C18341	-	66621600	66170-10-3	-	13343.5	12671.7	11604.3	10666.3	17574.2	16314.4	11737.4	12845.3	14718.5	12968.4	16619.9	10971.8	18421.1	17268.4	10825.6	16319.6	16610.4	14887.1	15609.6	15659.5	15540.5	--
MW0009350	Pencycuron	C19H21ClN2O	363.106	328.134	7.1474	Benzene and substituted derivatives	Benzene and substituted derivatives	MS1	0.6781	rp	C11012	-	91692	66063-05-6	-	90.11	576.3	800.08	298.22	200.19	276.18	351.62	167.36	3972.4	1040.72	1079.14	84.55	3274.89	2193.54	2892.72	348.33	358.84	880.67	1027.55	1099.68	1076.08	--
MW0105302	5-Aminovaleric acid	C5H11NO2	98.0662	117.079	4.1122	Organic acid And Its derivatives	Organic acid And Its derivatives	MS2-Search-DB	0.6938	rp	C00431	HMDB0003355	138	660-88-8	-	1.44393e+06	1.4384e+06	1.48297e+06	1.37848e+06	1.44456e+06	1.48717e+06	1.55392e+06	1.5603e+06	1.54548e+06	1.58985e+06	1.58499e+06	1.57516e+06	1.57732e+06	1.65519e+06	1.6494e+06	1.60844e+06	1.68763e+06	1.62843e+06	1.6294e+06	1.63207e+06	1.6349e+06	ko00310,ko00330,ko01100
MEDL00368	Leu-Pro-Tyr	C20H29N3O5	443.211	391.211	4.2617	Amino acid and Its metabolomics	Small Peptide	MS1	0.6261	rp	-	HMDB0007179	11234718	65886-80-8	-	6342.1	13741.5	10797.5	11012.6	14699.6	17106	4495.12	210.3	5502.26	492.63	3787.7	3886.5	343.77	292.99	682.56	2476.22	257.12	3313.38	4313.03	4259.43	4344.44	--
MW0001595	1H-Indole-5-sulfonamide, N-(3-chlorophenyl)-3-[[3,5-dimethyl-4-[(4-methyl-1-piperazinyl)carbonyl]-1H-pyrrol-2-yl]methylene]-2,3-dihydro-N-methyl-2-oxo-, (3Z)-	C28H30ClN5O4S	434.115	567.171	0.7946	Benzene and substituted derivatives	Benzene and substituted derivatives	MS1	0.5524	rp	-	-	9549297	658084-23-2	-	2788.64	3260.76	2027.62	4547.76	5360.12	13101.3	4135.95	709.17	42129.8	5404.13	4234.46	168.87	11301.8	2220.24	2665.21	6776.42	11651.3	3570.89	5484.93	5867.2	5277.19	--
MW0007184	Fluopyram	C16H11ClF6N2O	351.052	396.046	8.4738	Benzene and substituted derivatives	Benzene and substituted derivatives	MS1	0.975	rp	-	-	11158353	658066-35-4	-	507.23	388.61	338.08	339.79	435.8	408.44	371.83	368.5	353.7	334.26	403.82	344.24	462.43	447.54	458.82	366.58	441.44	420.21	2722.02	2678.93	2685.41	--
MEDN0237	D-Glucoronic Acid	C6H10O7	193.035	194.043	0.7854	Carbohydrates and Its metabolites	Carboxylic acids and derivatives	MS2-Search-Local	0.758	rp	-	-	94715	6556-12-3	-	1.06985e+06	1.04129e+06	938197	951317	938223	1.43121e+06	2.10654e+06	1.60829e+06	2.09434e+06	1.09926e+06	1.2919e+06	523549	1.35617e+06	973508	1.584e+06	690067	731635	1.65385e+06	1.30428e+06	1.311e+06	1.30739e+06	--
MW0117876	2,4,5-Trichloro-6-methylpyrimidine	C5H3Cl3N2	176.916	195.936	1.1128	Heterocyclic compounds	Heterocyclic compounds	MS1	0.6814	rp	-	-	231055	6554-69-4	-	7099.07	11208.1	4275.59	15550.9	7700.62	6034.51	4527.61	4990.9	1484.33	4068.5	4970.48	5644.46	1772.71	1438.71	215.03	629.64	1584.32	3109.08	3251.48	3304.58	3412.51	--
MW0004628	4-Amino-6-(trifluoromethyl)benzene-1,3-disulfonamide	C7H8F3N3O4S2	421.948	318.991	0.697	Benzene and substituted derivatives	Benzene and substituted derivatives	MS1	0.6821	rp	-	-	69561	654-62-6	-	12434.4	7568.15	8742.2	8749.06	15645	15858.4	11379.1	9950.5	9056.19	5251.47	4991.18	8498.74	7586.65	7646.53	7345.5	5580.6	8271.48	9378.98	8062.85	8079.73	8064.63	--
FDATN01080	Scopolamine HBr trihydrate	C17H28BrNO7	438.103	439.103	7.4355	Others	FDA	MS1	0.6623	rp	-	-	20055509	6533-68-2	-	7706.43	14227.8	9350.11	4087.46	9271.27	8737.4	11119.6	5141.24	31799.2	6476.98	14712.1	10559.5	9041.58	14844.7	4222.73	9479.8	11835.9	11695.2	12288.3	12136.4	12168.8	--
MW0107658	L-Arginine-7-amido-4-methylcoumarin	C16H21N5O3	366.128	331.164	2.1379	Heterocyclic compounds	Heterocyclic compounds	MS1	0.7233	rp	-	-	196428	65286-27-3	-	1831.19	3297.66	17791.6	475.06	2873.76	940.06	3437.35	478.99	11281.9	8428.08	7762.76	6550.29	3863.8	10991.5	13859.4	21332.6	5340	15499.8	7684.09	8022.39	8150.72	--
MW0116937	1-Ethyl-1H-tetraazol-5-amine	C3H7N5	148.04	113.07	3.2398	Heterocyclic compounds	Heterocyclic compounds	MS1	0.6993	rp	-	-	307898	65258-53-9	-	3881.89	1481.12	339.18	4919.58	2513.91	5823.47	9320.73	1288.91	2451.24	3761.86	6691.23	4419.76	2185.68	921.11	3710.28	2096.91	1608.69	2016.73	3624.33	3629.5	3512.24	--
MW0015931	Arvenin I	C38H56O13	719.346	720.372	8.1825	Aldehyde,Ketones,Esters	Esters	MS1	0.688	rp	-	-	45359750	65247-27-0	-	435329	375282	421125	405898	313999	429842	383482	855940	427886	475764	406979	24930.4	408633	388392	443519	514229	1.05939e+06	366267	114303	114256	112131	--
MW0146465	Avermectin A2b	C48H74O15	889.492	890.503	6.941	Heterocyclic compounds	Heterocyclic compounds	MS1	0.9667	rp	C11960	-	102093853	65195-54-2	-	1416.67	4197.6	3374.96	743.99	1554.65	91.12	6433.29	4227.09	3446.69	6559.63	5779.36	5141.94	6469.39	6434.87	259.95	7409.45	6081.79	2619.59	6548.58	6594.64	6512.86	--
MEDN0244	Orotic Acid	C5H4N2O4	155.009	156.017	1.1377	CoEnzyme and vitamins	CoEnzyme and vitamins	MS2-MetDNA	0.9872	rp	C00295	HMDB0000226	967	65-86-1	-	85893.3	87358.7	299638	36294.6	74868	90323.9	110303	34499.8	93289.1	72114.8	41298.4	26122.5	84711.3	169301	138767	210541	157511	126017	116623	117271	117394	ko00240,ko01100,ko01240
MEDN0084	Benzoic Acid	C7H6O2	121.029	122.037	4.5609	Benzene and substituted derivatives	Benzene and substituted derivatives	MS2-Search-Local	0.831	rp	C00180	HMDB0001870	243	65-85-0	-	141439	129291	135776	133397	146571	149470	65071.5	72724.1	86994.8	122071	147633	116108	170374	128019	129326	117565	122977	82521.6	124948	124949	125089	ko00360,ko01100
MW0126805	Thymine	C5H6N2O2	252.081	126.043	1.4771	Heterocyclic compounds	Heterocyclic compounds	MS2-MetDNA	0.969	rp	C00178	HMDB0000262	1135	65-71-4	-	35049.2	139479	37796.4	20821.1	105785	61078.1	78010.2	14146.7	79701.7	37182.4	118047	132445	106786	34536	47710.1	96064.4	17784.8	75484.8	72554.8	72865.1	72871	ko00240,ko01100
MW0151294	Icacine	C22H31NO6	404.207	405.215	8.3243	Heterocyclic compounds	Heterocyclic compounds	MS1	0.9345	rp	C08690	-	441739	64999-57-1	-	11717.5	8708.12	10784.6	8808.71	16044.9	10877.5	1385.66	907.21	4782.46	1264.91	3628.87	6564.68	2523.35	1410.02	3644.87	944.81	1018.23	622.7	5053.64	5155.87	4943.52	--
MW0108414	N-(2-Phosphate-1R-methylethyl)-5Z,8Z,11Z,14Z-eicosatetraenamide	C23H40NO5P	422.254	441.264	9.7333	Alcohol and amines	Amines	MS1	0.6889	rp	-	-	35026345	649569-33-5	-	4836.36	6252.05	7499.21	1347.05	8240.79	2869.45	6155.94	6327.45	5334.51	4271.72	4273.44	449.63	9279.58	9527.25	6798.66	4515.49	6588.7	12134.5	5082.16	5242.5	5203.79	--
ZINC1658271	Dibenzyl Trisulfide	C14H14S3	344.997	278.026	5.4166	Benzene and substituted derivatives	Benzene and substituted derivatives	MS1	0.7354	rp	-	-	122842	6493-73-8	-	1014	843.58	1041.45	158.9	311.33	1308.83	694.25	839.55	591.17	1680.23	1941.64	913.08	2818.75	953.49	1354.72	1159.41	2495.02	1741.36	1066.34	1094.75	1122.86	--
MW0117947	2,4-Thiazolidinedione, 5-(6-quinoxalinylmethylene)-	C12H7N3O2S	257.027	257.026	1.2878	Aldehyde,Ketones,Esters	Ketones	MS2-Search-DB	0.5693	rp	-	-	5289247	648450-29-7	-	42164.8	24322.2	98619.8	28178.9	55560.9	18094.7	152714	164211	75832.2	152515	79109.5	367732	179908	157922	240888	309854	215451	223313	156159	156802	155584	--
MW0005532	5-{[2-(4-Chlorophenyl)ethyl]amino}-5-oxopentanoic acid	C13H16ClNO3	268.079	269.082	2.9487	Benzene and substituted derivatives	Benzene and substituted derivatives	MS1	0.6984	rp	-	-	4685096	646509-09-3	-	529.73	1409.4	1483.36	259.78	475.57	1135.51	1053.94	443.78	483.57	1017.1	296.96	754.23	1751.99	2330.52	772.67	1507.93	1445.99	4112.5	1166.39	1082.83	1023.69	--
MW0111043	Gaboxadol	C6H8N2O2	121.044	140.059	1.2707	Heterocyclic compounds	Heterocyclic compounds	MS2-Search-DB	0.5227	rp	C13693	-	3448	64603-91-4	-	3.6678e+06	3.63963e+06	2.8429e+06	3.66808e+06	3.48829e+06	3.90636e+06	3.16658e+06	3.03856e+06	3.3941e+06	3.1147e+06	3.3027e+06	2.23674e+06	2.87976e+06	2.68125e+06	2.4316e+06	2.13989e+06	2.54406e+06	2.61043e+06	2.93025e+06	2.9321e+06	2.92449e+06	--
MW0055346	Nonadecanoic acid	C19H38O2	297.279	298.287	8.2291	FA	FFA	MS2-Search-DB	0.7225	rp	C16535	HMDB0000772	12591	646-30-0	-	4844.81	1.77959e+06	1.62968e+06	1.45727e+06	1.07452e+06	2.43898e+06	2.38494e+06	1.26128e+06	3.5184e+06	769445	703052	1.46772e+06	3071.13	1.30221e+06	415393	1.64309e+06	241315	743456	23105.3	547467	468119	--
MW0127400	Alyssin	C7H13NOS2	226.006	191.044	1.1869	Others	Others	MS1	0.741	rp	-	-	206035	646-23-1	-	6154.3	1757.81	996.73	5987.07	2570.46	3339.3	3734.91	5172.96	3176.83	3710.67	3265.88	4988.26	2149.96	2634.49	2126.08	2370.81	2825.49	3087.12	3253.47	3375.13	3221.17	--
MW0002339	2,5-Dimethoxy-4-iodoamphetamine	C11H16INO2	306.004	321.023	1.6446	Benzene and substituted derivatives	Benzene and substituted derivatives	MS1	0.724	rp	-	-	1229	64584-34-5	-	110769	91817.6	33954.3	58943	124657	113140	83949.6	43599.3	133914	48104.9	91174.6	37190.8	89414.5	59077.4	36229.8	14455.4	27122.7	67537.8	69999.1	70181.6	70179.4	--
MW0008825	N'-Allyl-N,N-dibenzylthiourea	C18H20N2S	277.119	296.135	3.6224	Benzene and substituted derivatives	Benzene and substituted derivatives	MS1	0.707	rp	-	-	1552103	64574-67-0	-	6745.57	1851.3	12704.7	5204.4	4463.7	6325.97	1800.49	2423.74	3093.09	1141.18	3176.36	2008.74	3936.54	4168.94	3216.26	6626.02	6728.59	8227.8	3511.89	3219.93	3374.86	--
MW0110596	1,3-Bis(tris(hydroxymethyl)methylamino)propane	C11H26N2O6	237.185	282.179	9.6874	Alcohol and amines	Alcohols	MS1	0.8936	rp	-	-	125132	64431-96-5	-	20857.9	36620.6	13477.7	22596.3	26816.9	11085.4	1298.68	1313.72	1834.31	1094.11	1396.98	1703.96	1819.93	862.04	1709.53	1156.06	236.58	886.45	6666.3	6726.98	6642.48	--
MW0125487	N,N'-(Ethylenedioxy)diphthalimide	C18H12N2O6	351.066	352.07	5.8357	Alcohol and amines	Amines	MS1	0.9718	rp	-	-	2249224	6437-67-8	-	17521.7	19460.1	19764.8	16422.2	18811.4	18293.5	15212.4	16978.3	21333.1	20209.1	17627.4	16831.8	17457.8	20538.5	20591.8	18349.1	16787.1	17913.7	19469.2	19343.2	19465.9	--
MW0006051	Anilofos	C13H19ClNO3PS2	403.981	367.023	4.1579	Benzene and substituted derivatives	Benzene and substituted derivatives	MS1	0.6274	rp	C18394	-	91687	64249-01-0	-	1290.9	4747.48	1614.49	2780.42	4871.26	2536.58	1965.06	2982.51	4859.48	5640.79	3019.52	3600.43	628.04	2333.27	5240.59	777.94	387.2	10151.5	2810.33	2598.27	1912.45	--
MW0121397	5-Chloropyrimidine-4-carboxylic acid	C5H3ClN2O2	192.958	157.988	13.04	Organic acid And Its derivatives	Organic acid And Its derivatives	MS1	0.7084	rp	-	-	20029396	64224-65-3	-	40850.8	36268	27320.2	30415.2	48506.2	34544.4	29415.1	41058.2	33556.6	29187.1	30037.6	36603.7	29163.8	39015.2	37940.1	31158.9	38226.3	60189.8	46879.3	46695.3	46687.7	--
MW0009301	Oxiconazole	C18H13Cl4N3O	399.932	428.978	5.7744	Benzene and substituted derivatives	Benzene and substituted derivatives	MS1	0.6473	rp	C08074	HMDB0014384	5353853	64211-45-6	-	15234.9	4351.25	16610.7	6583.77	6330.05	8838.46	6350.29	7346.36	5352.44	7736.53	13516.1	6892.31	13406.1	4864.24	5861.97	9556.15	12406.1	9544.3	9847.12	9798.76	9751.22	--
MEDN1141	Apocholic acid	C24H38O4	389.269	390.277	7.032	Bile acids	Bile acids	MS2-Search-Local	0.7644	rp	-	-	101818	641-81-6	-	220903	348677	67625.4	254329	222066	430731	77450.4	43908.5	53789.9	27771.8	47584.8	3863.32	28410.7	52062.3	22427.5	50286.7	41096.2	104695	121401	121434	121405	--
MW0126629	t-Butyldimethylsilyl-Corey lactone aldehyde	C14H24O4Si	267.113	284.144	7.4439	Aldehyde,Ketones,Esters	Ketones	MS1	0.7131	rp	-	-	10989745	64091-14-1	-	612.07	130.11	148.74	463.82	1076.82	630.39	479.57	605.36	740.79	1442.59	1156.03	479.38	720.81	989.57	255.76	751.17	715.67	672.5	702.67	639.01	764.39	--
MEDL02729	2-Dodecenedioic acid	C12H20O4	250.113	228.136	5.8255	FA	FFA	MS2-MetDNA	0.9647	rp	C16308	HMDB0000933	5283028	6402-36-4	-	898.58	655.94	347.37	956.77	1075.22	885.37	531.82	1841.83	522.75	943.3	355.03	943.53	1583.79	2424.02	1120.36	1534.38	796.35	322.75	444.33	456.9	463.94	ko00592
MEDN0113	Glycochenodeoxycholic Acid	C26H43NO5	501.322	449.314	6.8097	Bile acids	Bile acids	MS2-MetDNA	0.6196	rp	C05466	HMDB0000637	12544	640-79-9	-	678960	872938	382976	556814	490522	727310	111841	38391.9	50731.8	612012	116332	542158	1.4584e+06	2.3688e+06	244464	44044.6	69706.9	170379	551032	552543	551984	ko00120,ko04976,ko04979
MW0105409	Acetic acid	C2H4O2	59.0141	60.0211	12.105	Organic acid And Its derivatives	Organic acid And Its derivatives	MS2-Search-DB	0.5797	rp	C00033	HMDB0000042	176	64-19-7	-	321352	251691	332067	286334	258199	307594	285423	291121	234056	271628	288291	329894	321215	281720	244553	193810	253428	299155	224839	224741	226122	ko00010,ko00430,ko00440,ko00534,ko00620,ko00630,ko00640,ko00660,ko00920,ko01100,ko01200,ko04725,ko04973,ko04974
MW0112754	3-Amino-5,7-dimethyl-1-adamantanol	C12H21NO	364.14	195.162	4.9513	Alcohol and amines	Alcohols	MS1	0.6688	rp	-	HMDB0060738	3382167	63971-25-5	-	147509	33783.9	121959	38018.4	46663	68276.9	24040	13925	15032.7	37471.5	22839.8	15697.2	44554.5	23427.7	35205.7	27107.4	34001.2	34616.9	44484.6	44815.8	44581.9	--
MW0125305	N-(2,2,2-Trifluoroethyl)morpholine-4-carbothioamide	C7H11F3N2OS	263.026	228.054	3.9628	Alcohol and amines	Amines	MS1	0.7245	rp	-	-	47002562	639520-25-5	-	4539.12	233.21	6528.78	659.62	257.29	3669.55	3917.39	1902.34	475.33	762.36	5101.96	1742.51	6953.07	6421	12785	2627.35	2960.44	2582.61	3926.17	3761.37	4092.18	--
MW0006807	Diethyl (4-fluorobenzyl)phosphonate	C11H16FO3P	775.192	246.082	0.8347	Benzene and substituted derivatives	Benzene and substituted derivatives	MS1	0.7991	rp	-	-	11064685	63909-58-0	-	91.26	7394.7	2141.47	4059.47	4801.86	5018.38	14347.3	15083.6	7801.09	17254.8	15849.6	4328.52	5244.69	17870.5	22159.5	14582.8	18542.4	14248.1	15202.4	14345.8	15184.6	--
MW0003039	2-Fluoro-5-nitrobenzenemethanol	C7H6FNO3	206.006	171.033	4.5608	Benzene and substituted derivatives	Benzene and substituted derivatives	MS1	0.7008	rp	-	-	4437169	63878-73-9	-	1844.3	1784.03	1764.68	1709.54	2344.2	2279.02	1310.5	671.76	1112.93	2483.48	2357.69	1142.9	3664.91	1394.06	1747.05	1520.53	1769.14	541.38	1777.89	1845.39	1964.05	--
MW0005240	4-Methyl-N-(2-propyl-2H-tetraazol-5-yl)benzamide	C12H15N5O	229.087	245.128	3.9211	Benzene and substituted derivatives	Benzene and substituted derivatives	MS1	0.7292	rp	-	-	1085347	638145-82-1	-	3404.81	6407.1	2864.36	4249.17	6831.05	4963.94	4275.82	4607.2	5857.36	4847.9	6282.28	3920.76	2114.22	3236.27	2500.51	2240.32	4444.23	4277.67	4875.92	4916.91	5015.05	--
MW0102935	Tridecanoic acid	C13H26O2	214.189	214.193	10.1368	FA	FFA	MS2-MetDNA	0.922	rp	C17076	HMDB0000910	12530	638-53-9	-	20436.6	27031.9	29797.4	23686.1	32336.3	20625.2	36157.7	27074.5	57604.6	28272.8	37086.3	27961.6	22218.8	16770.5	9461.13	16370.4	15868	33159.4	24409.8	24681.7	23716.9	--
MW0011579	(R)-10-Hydroxystearate	C18H36O3	337.233	300.266	9.9864	FA	Oxidized lipids	MS2-MetDNA	0.9962	rp	C03195	-	12520	638-26-6	-	55472	98287.5	88477.1	71831.5	89062.1	63963.5	83327	69579.7	85824.1	83735.1	167250	86998.4	115649	77061	24203.6	71209.1	52171.7	61399.9	80195.9	80494.5	80232.2	--
MW0116387	1-(3-Fluoro-4-methylphenyl)-5-oxo-3-pyrrolidinecarboxylic acid	C12H12FNO3	289.071	237.08	4.835	Organic acid And Its derivatives	Organic acid And Its derivatives	MS1	0.9925	rp	-	-	2986484	63674-46-4	-	733.32	4862.27	3541.56	2569.31	10260.9	4779.64	2082.24	3736.92	1059.39	298.98	8655.86	415.62	8220.53	3586.45	12829	328.14	1249.04	16536.4	4658.49	4699.17	4659.86	--
FDATP02140	Betaxolol HCl	C18H30ClNO3	378.153	343.191	7.2523	Others	FDA	MS1	0.826	rp	-	-	107952	63659-19-8	-	13263.1	11828.8	10190.4	14093.7	17748.3	12946.4	11635.9	12153.4	16502.4	12580.1	16767.5	16737.2	27716.3	11775.6	13960.5	10180.1	21425.5	15302.1	11892.5	11965.3	11890.7	--
MEDN0593	D-Malic acid	C4H6O5	133.014	134.022	0.8552	Organic acid And Its derivatives	Organic acid And Its derivatives	MS2-Search-Local	0.7833	rp	C00497	HMDB0031518	92824	636-61-3	-	2.00024e+06	920082	4.86587e+06	950226	758846	642278	2.54457e+06	1.81299e+06	2.85276e+06	6.27631e+06	3.25624e+06	3.99179e+06	2.94773e+06	6.11438e+06	4.53802e+06	6.8058e+06	6.36234e+06	5.17492e+06	3.69035e+06	3.7049e+06	3.70517e+06	ko00650,ko01100
MW0138336	Grevillic acid	C9H8O4	220.061	180.042	4.1122	Organic acid And Its derivatives	Organic acid And Its derivatives	MS2-Search-DB	0.5565	rp	-	HMDB0140956	6442618	636-01-1	-	401730	410148	401087	401316	415251	421349	452503	452511	430933	448883	459537	458980	434781	483277	431396	440245	464033	449361	455637	455669	457702	--
MW0126649	Terazosin	C19H25N5O4	422.157	387.191	2.2663	Heterocyclic compounds	Heterocyclic compounds	MS1	0.6726	rp	C07127	HMDB0015293	5401	63590-64-7	-	1390.01	1109.32	5938.08	255.32	254.69	226.84	816.92	149.56	970.99	519.6	474.76	1574.63	777.59	1005.65	5435.58	7864.16	1148.74	5860.33	1428.41	1428.92	1309.64	--
ZINC3871640	Balanol	C28H26N2O10	521.119	550.159	6.1733	Benzene and substituted derivatives	Benzene and substituted derivatives	MS1	0.9267	rp	-	-	5287736	63590-19-2	-	22521.8	28577.1	284.58	26597.9	32473.9	1192.73	42567.4	40662	44943.4	152.75	51139	105.75	122161	124045	89476.2	130869	74674	111431	39105.4	39218.2	39022.4	--
MW0126432	Resorufin	C12H7NO3	212.033	213.043	3.5709	Heterocyclic compounds	Heterocyclic compounds	MS1	0.7143	rp	-	-	69462	635-78-9	-	4472.11	5291.89	4302.05	2861	332.76	2054.96	2591.52	4372.63	2480	249.95	295.39	4564.48	5857.62	5999.37	5218.6	5870.18	4536	1404.63	3980.5	4053.12	4041.16	--
FDATP01308	Berberine Sulfate	C20H19NO8S	390.061	433.083	2.5409	Others	FDA	MS1	0.7462	rp	-	-	12457	633-66-9	-	71615.1	52893.1	4383.57	20852.1	83948.5	59011.7	36612.5	13370.3	91139.4	19477.9	42368.6	9979.09	52730.7	25907.7	5375.55	378.18	5486.42	30415.3	30011	29979.5	29863.5	--
MW0002256	2,4-Dichlorophenylthiourea	C7H6Cl2N2S	190.92	219.963	2.5421	Benzene and substituted derivatives	Benzene and substituted derivatives	MS1	0.5581	rp	-	-	2746442	6326-14-3	-	1480.59	1219.66	812.89	564.67	1484.56	1225.39	1377.02	550.39	1390.97	531.37	1180.55	350.17	1029.73	880.36	127.88	634.11	279.64	424.96	962.37	967.47	946.2	--
MW0004334	4-(4-Oxo-2-thioxo-1,3-thiazolidin-3-yl)benzoic acid	C10H7NO3S2	235.95	252.987	12.6604	Benzene and substituted derivatives	Benzene and substituted derivatives	MS1	0.6267	rp	-	-	233538	6322-60-7	-	114142	106177	99802.1	114559	113189	120106	112302	128059	139790	109066	121524	126531	136504	119108	128145	123658	127228	127627	138276	138422	135805	--
FDATN00350	Phenytoin Sodium	C15H11N2NaO2	259.049	274.072	4.3445	Others	FDA	MS1	0.9889	rp	-	-	657302	630-93-3	-	19141	15103.6	21259.7	15303.3	13909.6	15888.9	17113.7	10796.4	14968	17243.2	22117.1	19011.4	24982.2	14006.1	13548.3	20094.2	39417.6	17763.5	21442.4	23299.5	22983.8	--
MW0155482	Phenoxybenzamine hydrochloride	C18H23Cl2NO	374.088	339.116	4.0457	Benzene and substituted derivatives	Benzene and substituted derivatives	MS1	0.6734	rp	C07436	-	5284441	63-92-3	-	21664.9	65786.3	39014.2	8033.78	76285.2	31156.5	24191	25630.3	16821.4	5046.19	2004.2	38653.6	25412.8	23130.1	18744.2	22046.2	34790.9	18505.1	26953.5	27370.8	27486.5	--
MEDP0020	L-Methionine	C5H11NO2S	149.046	149.051	1.138	Amino acid and Its metabolomics	Amino acids	MS2-MetDNA	0.9883	rp	C00073	HMDB0000696	6137	63-68-3	-	29109.9	12432.2	44003.4	10537.4	15235.9	8612.65	15116.6	10214.6	31174.4	21382	13371.4	13815.7	26588.2	25365.4	29902.2	29739.7	23702	35415.8	18010	18446.5	17936.8	ko00270,ko00970,ko01100,ko01210,ko01230,ko01240,ko01523,ko04974,ko04978,ko05230
MW0116291	1-(2,8-Dihydroxyquinolin-5-yl)ethan-1-one	C11H9NO3	187.042	203.058	0.7302	Aldehyde,Ketones,Esters	Ketones	MS1	0.5259	rp	-	-	11983895	62978-73-8	-	3166.95	1862.91	922.32	2108.04	247.73	1943.85	1565.47	2147.44	3221.43	2859.34	1075.78	1843.69	2404.77	4096.65	3306.41	2886.63	2436.98	961.08	2244.76	2184.64	2092.78	--
MW0149121	Falaconitine	C34H47NO10	628.317	629.32	8.2412	Benzene and substituted derivatives	Benzene and substituted derivatives	MS1	0.7117	rp	C08683	-	441732	62926-57-2	-	8590.47	9776.82	16210	126.19	9806	7912.69	7681.75	13987.7	116.15	8028.77	11658.3	39508.9	10327.3	1947.16	309.62	1426.79	3809.16	11078.6	8062.84	8140.88	8085.02	--
MW0007177	Flumetralin	C16H12ClF4N3O4	456.022	421.045	1.3455	Benzene and substituted derivatives	Benzene and substituted derivatives	MS1	0.5702	rp	C18849	-	62210	62924-70-3	-	5562.55	999.77	9101.74	1116.97	9385.17	10171	2003.75	4133.16	2761.44	2834.81	403.87	699.48	6887.64	5473.76	1394.43	2542.07	2383.75	1920.36	3533.36	3365.59	3538.41	--
MW0106131	Cefoperazone	C25H27N9O8S2	616.12	645.142	2.9906	Organic acid And Its derivatives	Organic acid And Its derivatives	MS1	0.6112	rp	C06883	HMDB0015424	44187	62893-20-3	-	9742.31	21964.9	10194.3	6485.13	6977.52	241.89	646.04	14639.3	6387.27	174.35	165.86	12564.4	16324.5	22132.4	21544.2	17610.8	6572.86	990.48	9620.78	9743.88	9681.03	--
MW0114813	Meglumine	C7H17NO5	216.087	195.111	2.2805	Alcohol and amines	Amines	MS2-Search-DB	0.6056	rp	D01796	HMDB0240291	8567	6284-40-8	-	286371	265501	1.71592e+06	211057	403956	367060	153826	137235	626800	359329	294530	162820	489187	375500	617457	511290	237686	863877	435895	434899	438570	--
MW0121403	5-Cyclohexyl-1H-1,2,3,4-tetrazole	C7H12N4	321.065	152.106	2.6762	Heterocyclic compounds	Heterocyclic compounds	MS1	0.5459	rp	-	-	223448	6280-34-8	-	5831.19	339.65	21402.1	86.74	547.64	248.78	521.01	444.37	1811.06	8427.59	4393.9	1014.23	494.61	2248.61	5467.24	12504.8	15492.8	124.08	5289.35	5228.24	5321.42	--
MW0052728	Ethyl hexadecanoate	C18H36O2	589.516	284.272	11.0352	Aldehyde,Ketones,Esters	Esters	MS1	0.7179	rp	-	HMDB0029811	12366	628-97-7	-	4375.42	2875.65	3782.31	1630.01	2881.22	2189.72	1010.07	816.88	405.84	155.44	336.66	324.31	438.14	1093.35	1089.61	923.84	805.68	799.61	603.55	643.6	694.7	--
MW0002852	2-Chloro-3,5-dinitrobenzamide	C7H4ClN3O5	243.977	244.984	2.5343	Benzene and substituted derivatives	Benzene and substituted derivatives	MS1	0.5513	rp	-	-	235627	6266-51-9	-	3586.95	399.35	14321.2	1713.82	412.52	2557.6	383.85	2595.23	2781.19	191.87	250.84	2956.97	1484.48	1351.72	4148.15	13840.3	7130.17	4150.65	1536.46	1538.79	1434.53	--
MW0006405	Bopindolol	C23H28N2O3	351.175	380.21	1.1973	Benzene and substituted derivatives	Benzene and substituted derivatives	MS1	0.7496	rp	D07537	HMDB0015696	44112	62658-63-3	-	6101.33	1393.24	937.62	1556.07	1103.79	1664.15	707.03	2736.06	4138.34	3201.2	4952.07	2601.46	3126.86	2018.93	2029.66	4304.81	260.68	2903.26	2903.22	2958.03	2962.04	--
MW0117324	2-(1,3-Benzothiazol-2-yl)-4-chlorophenol	C13H8ClNOS	295.975	261.002	2.7369	Benzene and substituted derivatives	Benzene and substituted derivatives	MS1	0.9152	rp	-	-	233869	6265-97-0	-	78896.8	66303.6	14733.1	58902.4	75421.7	72785.6	63736.7	44864.6	75103.1	46578.9	68315.3	36773.3	63087.4	46728.2	15191.1	13179	26928.8	44148.8	53379.1	52713.8	52744.6	--
MW0106676	Ethyl nitroacetate	C4H7NO4	265.088	133.037	2.6045	Aldehyde,Ketones,Esters	Esters	MS1	0.6162	rp	-	-	69379	626-35-7	-	5225.43	7973.45	9362.78	2747.3	5584.19	5676.61	21453	8048.67	24395.2	20373.8	4711.09	3558.64	28735.7	43419.5	5890.32	6775.77	8981.76	59966.5	7053.88	6500.65	7183.98	--
MW0110480	Xanthine	C5H5NO2	151.026	111.032	1.1534	CoEnzyme and vitamins	CoEnzyme and vitamins	MS2-Search-Local	0.8402	rp	C03056	HMDB0000292	69371	626-06-2	-	2.88254e+06	2.70811e+06	2.29173e+06	2.41251e+06	3.99527e+06	2.04568e+06	3.44532e+06	2.69642e+06	4.21879e+06	5.00883e+06	3.99712e+06	3.47539e+06	4.16157e+06	4.51606e+06	4.6893e+06	7.08618e+06	4.88153e+06	5.55441e+06	4.50754e+06	4.53557e+06	4.39617e+06	ko00760,ko01100
MW0005874	7-Hydroxynaphthalene-1,3,6-trisulfonic acid	C10H8O10S3	450.916	383.928	12.2155	Benzene and substituted derivatives	Benzene and substituted derivatives	MS1	0.5517	rp	-	-	80419	6259-66-1	-	7509.26	9249.19	6705.53	8177.45	5437.49	6722.46	4950.64	5234.07	5136.02	4621.84	6696.99	5470.2	10731.8	4241.85	6212.43	6202.05	13684.6	6003.16	5944.43	5509.53	5644.91	--
MW0118020	2,6-Dichloro-3-pyridinylamine	C5H4Cl2N2	132.946	161.975	0.7434	Heterocyclic compounds	Heterocyclic compounds	MS1	0.5591	rp	-	-	112846	62476-56-6	-	3803.09	5550.93	3340.43	10488.9	5107.48	4415.21	6232.97	8362.51	3423.75	4643.08	5598.3	9225.91	6041.15	4219.01	4473.54	4463.53	5213.04	8270.69	4804.37	4790.65	4925.18	--
MEDP1670	Gly-Gly-Phe	C13H17N3O4	278.114	279.122	3.6054	Amino acid and Its metabolomics	Small Peptide	MS1	0.6965	rp	-	-	6993373	6234-26-0	-	1065.85	5479.42	4112.48	4268.42	4430.4	4411.21	2512.95	1945.5	2306.77	2630.56	3802.33	3732.04	3830.19	4875.8	5888.17	3449.88	3603.89	1889.81	4137.57	4088.86	4302.58	--
MW0107589	Isopropyl dodec-11-enylfluorophosphonate	C15H30FO2P	327.171	292.197	0.7306	Aldehyde,Ketones,Esters	Esters	MS1	0.5829	rp	-	-	85883708	623114-64-7	-	2124.34	1350.95	7975.48	1168.2	1528.73	789.28	1622.92	1609.14	2445.7	849.83	1716.39	507.99	3397.78	1144.21	2369.53	6182.95	371.99	3600.84	2042.05	2104.71	2031.2	--
MW0149191	Filiforminol	C15H19BrO2	347.013	310.057	4.6772	Others	Medicine	MS1	0.7402	rp	C17135	-	11056026	62311-76-6	-	1899.27	1693.58	3286.75	1414.8	426.26	1998.86	1599.88	1025.65	2135.89	214.38	2244.51	1409.68	1958.99	362.17	257.75	1539.35	1852.63	1658.81	1353.16	1471.76	1601.31	--
MW0143257	4-Aminophenyl 1-thio-D-glucuronide	C12H15NO6S	124.016	301.062	5.4084	Benzene and substituted derivatives	Benzene and substituted derivatives	MS1	0.639	rp	-	-	194146	62205-44-1	-	149.94	1877.95	3272.32	928.18	4091.89	2940.72	3397.43	3155.05	773.06	159.63	5960.35	228.83	7856.45	1841.94	3361.15	208.93	1128.18	9011.67	1744.7	1630.45	1657.54	--
MEDN1898	Potassium 4-Nitrobenzene Sulfate	C6H4KNO6S	255.929	256.94	12.3776	Benzene and substituted derivatives	Benzene and substituted derivatives	MS1	0.8595	rp	C16136	-	-	6217-68-1	-	38744.3	43332.8	97309.6	38703.1	92028.2	37399.1	37335.8	37647	33825.8	30761	75142.4	75224.3	46980.5	32498.7	30957	29659.1	27985.5	28481.6	58543.7	53379.3	51315.5	--
MEDL02095	Cis-4,7,10,13,16,19-Docosahexaenoic Acid	C22H32O2	364.212	328.24	10.9086	FA	FFA	MS2-MetDNA	0.9992	rp	C06429	HMDB0002183	445580	6217-54-5	-	6748.6	5756.11	8078.01	9427.36	3570.42	6035.17	12053.6	9214.52	12651.6	16047.6	21575.4	14303.4	23643.1	23214.3	12618.9	24532.1	26161.4	13990.1	16770.5	16574	16592.4	ko01040
ZINC1665286	Cinnamamide	C9H9NO	131.037	147.068	3.5662	Alcohol and amines	Amines	MS1	0.9647	rp	-	-	5273472	621-79-4	-	44372.4	57837.6	54724.6	5763.54	11308	24986.2	35908.7	56924.6	4335.25	17495.1	10051.2	50294.5	69373.9	78835.9	69956.2	64373.3	58384.9	25638.3	42896.4	43129.8	43366.5	--
MW0125288	N-(1H-1,2,3-Benzotriazol-1-ylmethyl)-3-chloroaniline	C13H11ClN4	293.032	258.067	3.3395	Alcohol and amines	Amines	MS1	0.6791	rp	-	-	827369	62001-31-4	-	8766.52	6783	4787.21	6374.01	7203.11	6882.25	7258.36	5395.85	4172.51	5923.13	8898.73	936.57	6006.66	3484.63	3894.68	2270.2	3228.89	6849.76	3738.91	3736.08	3760.64	--
MW0142104	2,6-Dichlorophenolindophenol sodium salt;2,6-Dichloroindophenol sodium salt	C12H6Cl2NNaO2	287.957	288.967	1.2881	Benzene and substituted derivatives	Benzene and substituted derivatives	MS2-Insilico	0.574	rp	C03822	-	23697355	620-45-1	-	54224.2	26921.3	103839	32814.9	65285.3	18824.7	180758	196098	88324.9	161000	83398.8	407639	184135	167145	253898	294491	216464	187451	169016	169332	169226	--
MW0055245	Nandrolone phenpropionate	C27H34O3	441.223	406.251	11.6728	Hormones and hormone related compounds	Hormones and hormone related compounds	MS1	0.837	rp	C08155	HMDB0015119	229455	62-90-8	-	3136.89	4786.24	9893.71	3499.91	8151.67	1519.73	4408.56	4586.26	4723.27	2778.11	4055.76	2298.53	8314.55	5271.4	1999.76	3572.1	3831.04	3202.78	2933.27	2867.96	2817.2	--
MW0109847	Thiourea	CH4N2S	110.984	76.0095	6.588	Alcohol and amines	Polyamines	MS1	0.7208	rp	C14415	HMDB0034155	2723790	62-56-6	-	13885.1	13008.4	12845.8	13159.9	9511.95	12932	17820.5	14851.9	16023.4	15381	13919.9	12734.6	15966	14665.2	12608.3	14052.8	13516.3	17796.1	21345.7	21160.6	19996.5	--
MW0002057	2,2,2-Trifluoro-N-(2-fluorophenyl)acetamide	C8H5F4NO	162.043	207.031	1.2556	Benzene and substituted derivatives	Benzene and substituted derivatives	MS1	0.7332	rp	-	-	99480	61984-68-7	-	1102.33	7218.19	7925.3	3314.99	1550.46	3079.09	5203.6	2813.14	4531.72	7239.93	7269.2	2111.4	7089.91	4600.62	4371.66	467.73	4955.06	11442.1	3908.13	3903.39	3767.86	--
MW0159756	Solutol HS 15	C20H40O4	343.285	344.293	7.7264	FA	Others	MS1	0.5664	rp	C11317	-	-	61909-81-7	-	2993.57	1676.77	3314.14	626.91	1090.01	2694.95	1934.33	2109.09	1680.32	666.49	3373.29	1399.54	3073.04	3809.83	6770.15	2284.5	6580.63	5890.51	3197.3	3066.03	3036.29	--
FDATN01057	Dihydroergotamine Mesylate	C34H41N5O8S	678.254	679.268	0.7722	Others	FDA	MS1	0.7469	rp	-	HMDB0014465	71171	6190-39-2	-	8638.19	1213.63	7428.5	1300.45	1199.99	1424.24	2841.26	2358.51	1022.61	1393.83	1530.2	6177.53	1965.55	1927	9526.44	6791.19	3501.31	2529.23	3598.35	3571.98	3597.63	--
MEDN1137	Flavin Single Nucleotide(FMN)	C17H21N4O9P	455.097	456.105	3.0314	Nucleotide And Its metabolomics	Nucleotide and Its metabolomics	MS2-Search-Local	0.7309	rp	C00061	-	-	6184-17-4	-	3301.56	90417.1	126838	20907.7	99775.1	48871.1	56259.6	49265.3	42048.9	94017.2	102003	67699.5	90268	128670	131107	122284	122643	165115	94662.4	95467.5	95236	ko00190,ko00740,ko01100,ko01240,ko04977
MEDP1131	Arachidyl glycine	C22H43NO3	352.285	369.324	10.6344	Alcohol and amines	Amines	MS1	0.7319	rp	-	-	71433203	617703-96-5	-	496.43	1291.89	435.77	93.05	299.84	1486.14	1034.02	3198.62	736.06	3745.19	1241.94	3823.04	345.58	630.3	5179.45	18119.5	9093.69	3684.69	2309.2	2308.75	2286.21	--
MW0000450	Sparteine	C15H26N2	467.41	234.21	10.7757	Alkaloids	Alkaloids	MS1	0.7884	rp	-	-	16212687	6160-12-9	-	1750.32	11290.8	3079.99	9203.07	14958.4	5816.66	7102.6	7937.92	4728.48	4909.54	13917.9	4911.55	4065.52	8455.25	6983.08	14367.6	15583.3	8871.77	2625.98	2600.72	2548.28	--
MW0105853	Asp-Glu	C9H14N2O7	297.047	262.08	11.6848	Amino acid and Its metabolomics	Small Peptide	MS1	0.6857	rp	-	-	151403	6157-06-8	-	1935.59	802.6	143.66	99.03	72.03	53.79	226.18	471.32	64.3	113.73	450.01	35.13	137.18	833.73	593.65	564.02	804.13	416.05	1883.7	1883.91	1894.34	--
MW0003678	3,5-Dibromo-N-(4-chlorophenyl)-2-hydroxybenzamide	C13H8Br2ClNO2	439.831	404.859	4.4611	Benzene and substituted derivatives	Benzene and substituted derivatives	MS1	0.8412	rp	-	-	352408	6149-62-8	-	162707	137403	127122	154869	151242	149996	187559	187757	187587	183979	180211	204447	178914	166382	84744.9	186528	177775	187726	169599	168958	169316	--
MW0109275	Piperacillin	C23H27N5O7S	552.126	517.163	8.3739	Others	Medicine	MS1	0.7767	rp	C14034	HMDB0014464	43672	61477-96-1	-	47769	58662.2	50255.9	50419.6	59269.3	40246.4	50285.1	31263.7	36896.9	44662.9	39016.7	23354.5	42794.9	23456.4	20885.3	22334.7	14012.7	34077.4	43909.6	43671.3	43783.5	--
MW0006848	Dimepiperate	C15H21NOS	298.111	263.134	3.6052	Benzene and substituted derivatives	Benzene and substituted derivatives	MS1	0.6586	rp	C14571	-	91679	61432-55-1	-	2236.09	2689.31	2612.75	4558.01	2530.32	3282.85	423.75	1134.32	352.62	1044.84	734.63	952.54	1188.4	960.47	1219.76	1073.51	926.76	485.6	691.6	777.01	732.57	--
MEDP0507	2-Hydroxycinnamic acid	C9H8O3	327.087	164.047	4.1787	Benzene and substituted derivatives	Phenolic acids	MS2-Search-DB	0.5765	rp	C01772	HMDB0002641	637540	614-60-8	-	217104	629229	408634	309118	455298	361286	329093	389045	441546	318250	448652	417165	432592	1149.35	340700	223157	334353	446457	388987	390178	391432	ko00360,ko01100
MW0138454	Isoacteoside	C29H36O15	623.196	624.205	11.9314	Benzene and substituted derivatives	Benzene and substituted derivatives	MS1	0.8509	rp	-	-	6476333	61303-13-7	-	852.74	965.52	4330.54	1064.68	4553.73	877.62	2593.91	6484.07	6890.23	1329.06	11674.4	2763.67	120.33	2000.27	5113.56	6477.04	12403.9	9976.19	4696.78	4440.1	4581.26	--
MW0006294	Benzyl 2-naphthyl ether	C17H14O	101.061	234.105	2.7343	Benzene and substituted derivatives	Benzene and substituted derivatives	MS1	0.9127	rp	-	-	123080	613-62-7	-	199198	203437	54424.6	110778	270377	270885	157876	101415	332532	107190	202838	86960.1	211858	188376	87759.3	34048.3	84257.3	183058	184215	185164	184298	--
MW0002684	2-Amino-5-fluorobenzonitrile	C7H5FN2	107.05	136.044	2.0346	Benzene and substituted derivatives	Benzene and substituted derivatives	MS1	0.7302	rp	-	-	2737704	61272-77-3	-	26143.8	51585.4	6863.53	31606.7	73467.7	67951.9	34054.9	22140.9	50875.8	25529.7	39854.4	20427.4	37012	24841.6	14218.5	3418.61	13937.2	20094.8	35274	35401.8	35257.2	--
MW0121721	6-({[6-tert-Butyl-3-(methoxycarbonyl)-4,5,6,7-tetrahydro-1-benzothien-2-yl]amino}carbonyl)-3-cyclohexene-1-carboxylic acid	C22H29NO5S	454.139	419.177	7.2528	Organic acid And Its derivatives	Organic acid And Its derivatives	MS1	0.755	rp	-	-	2886950	6125/5/9	-	2609.34	791.74	4792.62	3526.05	4310.91	2919.37	4671.24	4993.85	6072.16	4247.1	6273.28	6768.44	9531.81	4151.73	4219.33	3892.41	6459.26	4766.22	3160.74	3044.25	3089.93	--
MW0118478	2-Chloroquinoline	C9H6ClN	146.983	163.019	0.9502	Heterocyclic compounds	Heterocyclic compounds	MS1	0.6981	rp	-	-	11928	612-62-4	-	261.33	578.73	2103.78	1550.45	1536.4	1404.26	851.34	618.05	213.51	2015.93	7282.37	4383.95	6393.03	411.91	279.12	3154.89	1633.47	5162.34	1732.85	1693.86	1634.19	--
MW0002010	2-(Chloromethyl)benzonitrile	C8H6ClN	150.01	151.019	6.7843	Benzene and substituted derivatives	Benzene and substituted derivatives	MS1	0.6335	rp	-	-	69152	612-13-5	-	47.2	149	26.73	54.35	44.17	116.99	32.28	201.22	41.57	29.22	208.09	103.13	244.45	58.78	127.21	81.46	160.27	197.94	559.84	555.76	550.37	--
FDATP00448	Quinine HCl Dihydrate	C20H29ClN2O4	395.176	396.182	2.2262	Others	FDA	MS1	0.7247	rp	-	-	16211283	6119-47-7	-	8014.52	4603.97	102952	1542.44	2237.97	3690.17	2827.87	472.65	27643.8	3130.96	5962.76	1873.7	14741.5	5688.29	27025	9481.58	3609.61	18169.5	10727.4	10968.5	10951.4	--
MW0002881	2-Chloro-5,6-dimethoxy-3-(2-naphthylthio)-p-benzoquinone	C18H13ClO4S	741.017	360.022	12.1448	Benzene and substituted derivatives	Benzene and substituted derivatives	MS1	0.9812	rp	-	-	191592	61145-56-0	-	1832.37	1344.6	1227.51	1378.01	1630.91	2485.33	1416.51	1451.44	893.33	1616.17	1425.19	1620.71	1393.84	1623.56	2500.28	1718.79	2065.5	1883.78	1441.71	1441.71	1416.52	--
MW0003152	2-Hydroxyphenylacetic acid	C8H8O3	152.043	152.047	3.1651	Benzene and substituted derivatives	Benzene and substituted derivatives	MS2-MetDNA	0.9898	rp	C05852	HMDB0000669	11970	611-71-2	-	17779.2	39139	59104.9	19971.2	15544.3	15120.7	28529.7	14866	12041.7	12418.5	21743	21358.2	26271.7	13801.1	14670.6	27389.7	14817.6	10425.9	24038.8	24365.1	24375.7	ko00360,ko01100
MW0103400	5-Iodo-2'-deoxycytidine	C9H12IN3O4	295.93	352.987	3.7632	Nucleotide And Its metabolomics	Nucleotide and Its metabolomics	MS1	0.6016	rp	D07200	-	65050	611-53-0	-	9026.76	9691.59	11037.2	8049.3	7371.5	10293.5	9140.23	10238.1	9953.52	12772.2	10817.9	10217.1	10221.8	9129.08	7288.08	9508.61	11412	9449.89	11950.3	11957.6	11640.5	--
MW0153835	Methylene blue	C16H18ClN3S	318.087	319.091	7.7928	Heterocyclic compounds	Heterocyclic compounds	MS1	0.6915	rp	C00220	-	6099	61-73-4	-	5241.81	4306.36	4862.88	5052.5	5951.8	5421.02	6875.13	6872.68	5421.13	5537.1	5558.46	6920.42	7907.32	5607.88	3475.96	5373.23	5648.2	5554.07	5888	5942.8	5958.78	--
MW0007573	Mefenamic acid	C15H15NO2	241.108	241.11	3.7466	Benzene and substituted derivatives	Benzene and substituted derivatives	MS2-Search-DB	0.5729	rp	C02168	HMDB0014922	4044	61-68-7	-	65243.1	2.08886e+06	75862	1.00245e+06	1.97573e+06	1.79648e+06	1.09851e+06	1.12253e+06	2024030	788073	682321	778138	1.26916e+06	1.09152e+06	1.19169e+06	918177	618436	1.39912e+06	1.19147e+06	1.19774e+06	1.19373e+06	--
MW0109053	Penicillin G	C16H18N2O4S	334.092	334.099	5.8945	Others	Medicine	MS2-MetDNA	0.9354	rp	C05551	HMDB0015186	5904	61-33-6	-	62229.7	32928.9	53345	40686.2	51936.8	37261.6	12532.2	10429.2	36828.2	31819.1	70248.7	11881.1	27119.6	16956	21108.5	23492.1	28616.9	18800.6	36827.9	36994.8	36796.7	ko04976
MW0149001	Eseramine;(3aS-cis)-3,3a,8,8a-Tetrahydro-N,3a,8-trimethyl-5-[[(methylamino)carbonyl]oxy]-pyrrolo[2,3-b]indole-1(2H)-carboxamide	C16H22N4O3	353.139	318.169	7.8093	Alcohol and amines	Amines	MS1	0.6809	rp	C09170	-	442077	6091-57-2	-	1215.08	521.45	1589.08	1082.29	1055.27	1100.34	289.12	763.21	423.58	1143.91	2558.4	429.29	1223.01	1991.34	4367.12	1900.36	1634.36	1607.04	1239.66	1243.71	1201.64	--
FDATN01468	Citric acid trilithium salt tetrahydrate	C6H13Li3O11	253.05	282.094	7.0202	Others	FDA	MS1	0.7402	rp	-	-	2724118	6080-58-6	-	1678.02	813.71	3131.79	821.38	705.05	1078.12	1995.34	1864.9	171.91	6448	5652.78	2284.69	3317.37	2086.47	3591.38	5763.8	4406.58	2498.89	2549.87	2645.11	2513.62	--
MW0000585	(2-Amino-5-bromophenyl)(2-chlorophenyl)methanone	C13H9BrClNO	355.95	310.953	4.1122	Benzene and substituted derivatives	Benzene and substituted derivatives	MS1	0.7146	rp	-	-	162923	60773-49-1	-	1334.08	1221.84	1949.65	1847.49	1223.56	1354.07	2003.82	2422.37	2163.62	2690.17	1249.19	2004.59	2327.27	2319.46	907.69	2682	3063.69	2742.95	2490.94	2446.02	2523.96	--
MW0007900	N-(2,2,2-Trichloro-1-phenylethyl)benzamide	C15H12Cl3NO	279.979	326.998	2.4754	Benzene and substituted derivatives	Benzene and substituted derivatives	MS1	0.7228	rp	-	-	285785	60721-37-1	-	3224.2	752.13	1939.38	2675.33	2856.14	4216.43	2372.1	4004.92	1804.18	1608.91	1883.78	2358.63	2155.92	1499.26	1208.93	3203.74	1712.53	1622.72	2303.32	2428.71	2408.67	--
mws3185_N	2-Hydroxyhexanoic acid	C6H12O3	131.071	132.079	3.5049	Organic acid And Its derivatives	Organic acid And Its derivatives	MS2-Search-Local	0.8044	rp	-	HMDB0001624	99824	6064-63-7	-	95109.3	550815	1.05083e+06	44371.2	380902	96387.6	759782	150054	559320	599487	1.39907e+06	287854	867696	304012	377936	1.2806e+06	434749	1.53534e+06	597908	598922	601316	--
MW0005411	5-(4-Bromo-2-chloroanilino)-4-fluoro-1-methyl-1H-benzimidazole-6-carboxylic acid	C15H10BrClFN3O2	397.943	398.961	3.9212	Benzene and substituted derivatives	Benzene and substituted derivatives	MS1	0.744	rp	-	-	16092137	606144-04-1	-	3413.57	6660.33	3056.39	3452.36	6303.41	5424.71	3409.48	4228.69	5516.13	4853.5	5423.29	3841.06	3240.07	4275.93	1032.9	3061.02	3488.96	4927.05	4496.91	4322.08	4511.59	--
MW0005581	5-Bromo-2-chloro-3-nitrobenzoic acid	C7H3BrClNO4	317.854	280.891	2.2963	Benzene and substituted derivatives	Benzene and substituted derivatives	MS1	0.6017	rp	-	-	22403367	60541-88-0	-	784.62	2309.58	3206.42	3038.91	573.84	690.78	493.86	6602.77	338.18	12260.9	1005.95	2526	12959.5	953.55	3782.77	4127.44	5585.91	3454.57	1359.71	1564.5	1520.55	--
MW0139994	α-Naphthoflavanone	C19H14O2	273.094	274.099	0.6807	Aldehyde,Ketones,Esters	Ketones	MS1	0.7127	rp	-	-	9898204	6051-86-1	-	859.6	1170.45	4575.8	165.64	158.86	1156.09	450.49	846.98	255.9	1259.17	2347.66	679.96	994.38	340.78	2576.03	6303.55	3248.04	1273.92	806.14	780.74	789.69	--
MW0137302	Aklavin	C30H35NO10	604.193	569.226	10.0085	Heterocyclic compounds	Heterocyclic compounds	MS1	0.575	rp	C18634	-	149755	60504-57-6	-	644.33	2214.45	981.04	870.59	931.6	1972.81	961.15	820.61	321.59	977.53	878.27	640.35	1154.71	1122.15	1641.35	141.3	756.04	2985.16	844.07	893.82	887.56	--
MEDL01793	Jubanine A	C40H49N5O6	747.377	695.368	8.1744	Alkaloids	Alkaloids	MS1	0.6615	rp	-	HMDB0030205	101316794	60375-07-7	-	26616.1	24575	27087.5	29065.9	30647.4	26433.6	33759.1	82953.9	28924.4	36283.2	264.14	7059.27	24283.8	33066.1	31379.4	25852.9	53099.9	28461.3	12118.7	11966.1	12125.5	--
MW0000945	[4-(3-Isopropyl-2-methylimidazol-4-yl)pyrimidin-2-yl]-(4-mesylphenyl)amine	C18H21N5O2S	326.142	371.142	5.4337	Benzene and substituted derivatives	Benzene and substituted derivatives	MS1	0.7254	rp	-	-	16747683	602306-29-6	-	5227.04	5618.94	4872.46	5342.37	5340.67	4954.72	257.16	5022.04	15024.1	9650.2	5177.07	547.78	3754.01	4282.28	4205.76	1492.6	4721.43	4067.46	2574.01	2573.4	2517.32	--
MW0000301	Ipratropium cation	C20H30NO3	303.175	332.223	1.8561	Alkaloids	Tropan alkaloids	MS1	0.7238	rp	-	HMDB0014476	3746	60205-81-4	-	3223.69	1629.06	27294	322.98	991.41	1543.35	802.97	106.16	33064.7	1088.2	2762.56	1264.55	7542.31	10053.5	10813.6	14590.3	4603.94	11599	5337.11	5604.15	5413.17	--
MW0006632	Clorsulon	C8H8Cl3N3O4S2	415.857	380.899	0.9051	Benzene and substituted derivatives	Benzene and substituted derivatives	MS1	0.5102	rp	D03565	-	43231	60200-06-8	-	474.22	7553.67	248.41	5765.45	7377.4	6733.22	3559.8	3356.63	1636.18	1901.76	2746.96	1419.54	2966.37	1531.44	2027.09	98.44	715.04	1329.65	2199.01	2329.26	2306.57	--
MW0123041	Benzamide, N-1H-indol-5-yl-	C15H12N2O	220.061	236.095	3.2351	Alcohol and amines	Amines	MS1	0.6933	rp	-	-	2814138	6019-39-2	-	29782	18335.9	46322.3	17874	28385.9	22382.9	9106.37	6446.73	18853.9	17699.9	11849	15494	49257.1	36824.6	27887.8	19835.7	31807.1	12364.8	26905.6	27080.5	26909.6	--
MW0125061	Methyl 2-oxo-2H-pyran-5-carboxylate	C7H6O4	153.019	154.027	2.2927	Aldehyde,Ketones,Esters	Esters	MS1	0.9089	rp	-	-	80113	6018-41-3	-	10826.4	6216.02	11815.1	6473.34	10381	11934	10976	31220.8	6567.65	72738	22274.3	16573.3	77957.4	12583.2	14173.9	7684.62	8671.58	2925.26	21517.1	21395.6	21514.3	--
MEDN0413	Ethylmalonate	C5H8O4	132.038	132.042	2.1061	Organic acid And Its derivatives	Organic acid And Its derivatives	MS2-MetDNA	0.9676	rp	-	HMDB0000622	11756	601-75-2	-	8157.38	3656.8	26104.3	3650.74	6672.48	4888.76	12895.9	20593	11264.4	9213.55	10221.2	26482.8	15377.7	8039.93	7431.74	11186.8	9899.88	20715.2	12396.5	12394.8	12472.1	--
MEDN0283	2-Hydroxybutanoic Acid	C4H8O3	103.04	104.047	1.3455	Organic acid And Its derivatives	Organic acid And Its derivatives	MS2-Search-Local	0.7038	rp	C05984	HMDB0000008	11266	600-15-7	-	44186.6	23596.4	20874.3	29145	9700.57	36676.8	30179.3	35025.5	8285	51673.6	21018.3	64675.6	42071.8	27228.5	22149.7	115084	81823.7	889305	71211.5	71563.9	71294.4	ko00640
MW0054374	Linoleic acid	C18H32O2	280.236	280.24	11.2419	FA	FFA	MS2-MetDNA	0.9922	rp	C01595	HMDB0000673	5280450	60-33-3	-	222690	211634	172225	228706	257853	210512	228062	216911	259303	219006	146521	228032	222865	243078	184441	247592	206592	213791	242392	248346	247931	ko00591,ko01040,ko01100
MEDN0006	L-Tyrosine	C9H11NO3	181.07	181.074	1.1461	Amino acid and Its metabolomics	Amino acids	MS2-MetDNA	0.9874	rp	C00082	HMDB0000158	6057	60-18-4	-	51046.8	21676.3	98908.8	31681.2	34201.2	18305.5	28628.1	17064.3	61996	55572.1	45915.2	31066.8	58761.5	53422.8	55292.8	123309	89635.8	54856	53908.2	51874.9	53872.3	ko00130,ko00261,ko00350,ko00360,ko00400,ko00730,ko00970,ko01100,ko01210,ko01230,ko01240,ko04728,ko04916,ko04917,ko04974,ko05012,ko05030,ko05031,ko05034,ko05230
MW0141847	2-((2-(2-Hydroxyethoxy)-4-nitrophenyl)amino)ethanol	C10H14N2O5	747.216	242.09	0.7387	Benzene and substituted derivatives	Benzene and substituted derivatives	MS1	0.7065	rp	C19431	-	62158	59820-43-8	-	519.82	469.52	487.81	147.75	480.37	494.82	710.72	820.25	546.02	547.76	426.79	691.43	303.86	566.19	781.25	152.07	670.1	186.48	581.25	554.1	613.88	--
MW0108302	Methylurea	C2H6N2O	94.0488	74.048	1.0325	Alcohol and amines	Amines	MS2-MetDNA	0.9701	rp	C16363	-	11719	598-50-5	-	3745.77	1521.93	3553.98	1085.94	1313.23	2931.36	2252.69	461.39	8030.89	2692.48	2000.53	1611.34	2419.67	5308.36	3067.07	9696.16	4466.54	2516.61	3283.89	3427.71	3408.45	ko00232
MW0168293	Ile-Thr	C10H20N2O4	231.134	232.142	1.8061	Amino acid and Its metabolomics	Small Peptide	MS2-Search-DB	0.5882	rp	-	-	18218220	59652-61-8	-	71746.6	206324	634087	59831.8	117652	60148.7	69346.9	33054.3	220194	185161	143779	37824.8	180961	95668.6	282146	146537	72580.5	191827	159667	159517	159382	--
MW0144990	alpha-Obscurine	C17H26N2O	309.181	274.204	4.8101	Alcohol and amines	Amines	MS1	0.7854	rp	C09889	-	5462446	596-55-4	-	10877.2	16464	17209.2	8050.53	16236.8	12569.4	10120	11570.1	13629.9	10248.8	10400	9098.7	13168.5	11757.4	10994	13564.5	16191	15165.8	12382.2	12437.9	12635.8	--
MW0008739	N-[5-[4-Chloro-3-(2-hydroxyethylsulfamoyl)phenyl]-4-methylthiazol-2-yl]acetamide	C14H16ClN3O4S2	425.972	389.027	5.7656	Benzene and substituted derivatives	Benzene and substituted derivatives	MS1	0.6822	rp	-	-	6852167	593960-11-3	-	10325.8	3186.22	6578.27	7393.84	6973.54	7887.1	10875.5	9123.18	7407.44	9085.36	10400.9	10810.2	11024.6	6199.23	2369.38	9741.27	11649.6	10105.1	8898.22	8934.43	8898.72	--
MW0147863	Cucurbitacin F	C30H46O7	553.295	518.324	5.7964	Aldehyde,Ketones,Esters	Ketones	MS1	0.6118	rp	C08798	-	5281320	5939-57-1	-	8541.88	12587.5	21424.3	8594.56	11433.1	5444.12	575.83	5430.04	5349.2	6858.85	921.76	2315.67	14060.3	14486.6	1903.02	1170.91	4198.63	2188.47	5162.7	4885.19	5157.4	--
MW0168969	CONESSINE	C24H40N2	355.321	356.319	11.5885	Aldehyde,Ketones,Esters	Esters	MS1	0.809	rp	C06545	-	441082	5913-82-6	-	921.5	18548.9	4207.91	15737.6	4456.94	16956.1	14847	8246.23	32447.1	21068.7	12029.7	61064.5	1966.44	16421.5	15331	10852.1	641.56	5136.31	1575.97	21230.4	24827.2	--
MW0151736	Ingenol 3,20-dibenzoate	C34H36O7	591.224	556.246	12.1584	Benzene and substituted derivatives	Benzene and substituted derivatives	MS1	0.7454	rp	C09113	-	442043	59086-90-7	-	969.84	1959.89	2315.53	690.21	2723.62	1165.47	1597.16	1344.27	163.32	1837.65	1557.64	1260.3	2801.33	3513.99	3334.51	2949.51	3410.72	2422.93	2246.27	2344.32	2332.87	--
MW0159648	Potassium cyanate	KCNO	241.852	80.9617	1.1045	Others	Metal, Non-metal and related compounds	MS1	0.7435	rp	C19067	-	-	590-28-3	-	632.11	1273.91	385.55	1832.58	1156.69	471.53	647.25	318.31	294.67	1278.48	649.53	228.49	597.27	530.33	263.11	556.76	477.24	501.3	426.2	394.99	420.33	--
MEDN1015	Nicotinic Acid	C6H5NO2	122.025	123.032	1.1456	CoEnzyme and vitamins	CoEnzyme and vitamins	MS2-Search-Local	0.8437	rp	C00253	HMDB0001488	938	59-67-6	-	395411	339187	477047	333836	379706	396441	303716	330773	361244	272206	269650	242678	356436	462754	445548	437941	411566	421797	373514	375226	375154	ko00760,ko01100,ko01240,ko05133
MW0127451	Dimercaprol	C3H8OS2	392.983	124.002	2.3009	Others	Others	MS1	0.7106	rp	C02924	HMDB0015677	3080	59-52-9	-	2849.95	4335.12	1177.03	2898.98	2657.1	2228.85	219.33	765.68	1074.17	138.36	111.93	96.13	116.5	185.58	444.61	253.51	290.61	279.16	1074.65	976.09	1085.27	--
MW0004833	4-Chloro-3-methylphenol	C7H7ClO	283.028	142.018	0.6887	Benzene and substituted derivatives	Phenolics	MS2-Search-DB	0.5711	rp	C14331	-	1732	59-50-7	-	87112.1	32894.5	123019	27654.7	37753.7	62906.6	27810	23322.1	40686.9	21283	88020.6	69698.6	132328	56150	238571	184663	199141	103850	70986	71687.9	70518.2	--
MW0126380	Quinolin-2-ol	C9H7NO	144.045	145.053	2.3885	Heterocyclic compounds	Heterocyclic compounds	MS2-Search-DB	0.7307	rp	C06338	-	6038	59-31-4	-	115229	80457.6	142053	71599.4	103205	129976	106599	94668.4	139307	121044	117262	91726.3	116602	160105	138381	142024	141926	99224.1	110155	110195	110352	--
MADP0569	Bromodeoxyuridine (BrdU)	C9H11BrN2O5	340.952	305.985	2.2805	Heterocyclic compounds	Heterocyclic compounds	MS1	0.883	rp	-	-	236184	59-14-3	-	18994.7	17728.3	24466.6	14010.4	25937.9	23532.8	7900.09	7878.89	28087.5	17811.2	16663.7	9222.57	24772.8	15552.7	14469.6	20298.6	12350.8	30797	21677.5	21657.7	21284.8	--
MW0119535	3-Chloropyridine-2-thiol	C5H4ClNS	143.951	144.975	1.2871	Heterocyclic compounds	Heterocyclic compounds	MS1	0.5508	rp	-	-	13476973	5897-94-9	-	26201	18200.2	33364.4	19302.9	28288.8	16369.2	50726.8	52723.2	41103.2	52546.9	33863.6	88194.7	57185.1	47373.6	63792.3	68716	55012.8	53074.8	48275.8	48275	48380.4	--
MW0115417	Trichostatin A	C17H22N2O3	301.162	302.163	0.714	Heterocyclic compounds	Heterocyclic compounds	MS1	0.7473	rp	-	-	444732	58880-19-6	-	14282.8	5555.4	9389.02	7460.05	162.96	9359.32	186.64	2878.47	181.99	529.09	367.79	1231.12	4585.08	2694.56	4264.02	5237.02	3423.43	5994.36	2634.59	2618.68	2619.04	--
MEDL00352	Glu-Val	C10H18N2O5	245.114	246.122	1.6261	Amino acid and Its metabolomics	Small Peptide	MS2-Search-Local	0.7115	rp	-	HMDB0028832	6992567	5879-06-1	-	75741.8	25768.9	38260.3	33213.3	14710	32405.7	68431.4	32880	344902	108404	144118	110181	69925.1	112136	49447.9	138402	196518	233476	107321	107601	107613	--
MW0118787	2-Morpholino-6-thianthren-1-yl-pyran-4-one	C21H17NO3S2	262.014	395.065	2.4891	Aldehyde,Ketones,Esters	Ketones	MS1	0.5538	rp	-	-	5278396	587871-26-9	-	389.23	860.06	1083.04	2068.86	153.82	1770.15	513.67	1298.9	1604.99	524.72	465.93	1235.33	1114.64	738.02	13153.5	4370.79	851.64	609.68	1262.05	1203.57	1266.66	--
MW0121175	5-Bromo-2-(4-chlorophenyl)-1H-indole-3-carbaldehyde	C15H9BrClNO	291.936	334.953	5.4166	Heterocyclic compounds	Indole and Its derivatives	MS1	0.6188	rp	-	-	3816566	587828-26-0	-	7995.08	3342.2	3599.99	2488.81	4174.36	6152.24	9011.4	7771.65	5476.43	8315.58	10259.8	8914.02	12003.4	7801.6	5214.26	7927.74	10797.4	10247.7	8442.14	8480.35	8481.15	--
MW0137945	Dichamanetin	C29H24O6	505.113	468.157	7.8759	Heterocyclic compounds	Heterocyclic compounds	MS1	0.5054	rp	-	-	181193	58779-09-2	-	327.79	633.26	591.4	104.96	372.65	645.02	429.68	770.92	587.42	95.98	498.55	106.59	734.87	217.64	266.55	485.7	1125.81	1832.52	647.13	573.52	660.88	--
MW0154659	Nummularine F	C23H32N4O4	413.225	428.242	7.1116	Heterocyclic compounds	Heterocyclic compounds	MS1	0.5407	rp	C10011	HMDB0029336	5281594	58775-98-7	-	351.57	2711.39	1836.68	292.03	1507.59	3255.22	390.84	1081.31	415.73	323.98	809.5	525.67	2235.98	2129.86	1006.64	1023.5	512.91	1107.22	1405.01	1469.81	1353.45	--
MW0141295	11Misoprostol	C22H38O5	417.232	382.272	3.1142	FA	Oxidized lipids	MS1	0.8061	rp	-	-	72941572	58717-36-5	-	4994.04	2995.07	4694.79	7502.02	11838.1	2726.85	3930.97	534.48	5899.12	3791.82	2206.94	1485.78	250.46	913.4	923.45	2673.22	2338.59	1017.35	3158.18	2764.16	2824.85	--
FDATN01344	Acid Yellow 36	C18H14N3NaO3S	332.041	375.065	5.7243	Others	FDA	MS1	0.8725	rp	-	-	3935589	587-98-4	-	2893.55	83.09	19786.3	681.5	183.56	667.71	4366.33	2222.16	9577.64	1768.21	3560.36	2219.87	4073.75	4255.52	10971	6640.09	10801.5	1157.86	5890.79	5843.49	5893.58	--
MW0003148	2-Hydroxy-N-[3-(trifluoromethyl)phenyl]benzamide	C14H10F3NO2	597.095	281.066	0.7798	Benzene and substituted derivatives	Benzene and substituted derivatives	MS1	0.6717	rp	-	-	68519	587-49-5	-	4564.23	2784.25	520.58	3929.49	3169.98	2226.77	343.37	264.25	2596.33	1356.72	1641.39	14818.9	1793.59	652.62	529.44	304.53	356.83	3345.88	2095.77	2149.27	2172.63	--
MEDP1130	5,6-dehydroarachidonic acid	C20H30O2	301.217	302.225	10.5596	FA	Oxidized lipids	MS2-Search-Local	0.7341	rp	-	-	6443815	58688-54-3	-	1632870	1.11783e+06	1.66395e+06	1.84689e+06	879862	1.59517e+06	2.12638e+06	1.71758e+06	2.93101e+06	2.44142e+06	4.47153e+06	2397882	3.04129e+06	5.5227e+06	3.31099e+06	5.98409e+06	5.79556e+06	2.81673e+06	3.33996e+06	3.33408e+06	3.33791e+06	--
MW0137685	cis-3,4',5-Trimethoxy-3'-hydroxystilbene	C17H18O4	285.113	286.12	5.5329	Benzene and substituted derivatives	Benzene and substituted derivatives	MS2-Search-DB	0.5784	rp	-	-	10108048	586410-08-4	-	72433.7	163005	95576	88100.5	134810	94906.6	86234.2	116491	103533	138520	183447	110963	193410	128202	95251	92696.5	113623	75991.1	114359	114606	113694	--
MW0141430	15-cyclohexyl pentanor PGF2	C21H34O5	365.233	366.241	5.2371	Hormones and hormone related compounds	Hormones and hormone related compounds	MS2-Search-DB	0.757	rp	-	-	52193897	58611-97-5	-	97418.4	199561	278468	146393	151346	307918	296164	90866.7	44166.8	316653	445273	342805	427039	638332	551419	472402	134030	312164	298128	298126	298490	--
MW0053850	Hemslecin A	C32H50O8	583.31	562.351	5.9484	Aldehyde,Ketones,Esters	Esters	MS1	0.5831	rp	-	-	181183	58546-34-2	-	125.76	2128.77	315.53	319.43	405.64	136.55	2192.96	89.44	22027.4	366.35	3484.32	370.11	3366.11	577.25	320.3	2637.04	109.3	353.1	2272.72	2239.48	2205.84	--
MW0118914	2-Undecyl-1H-benzimidazole	C18H28N2	307.188	272.225	10.1064	Benzene and substituted derivatives	Benzene and substituted derivatives	MS1	0.7347	rp	-	-	459455	5851-51-4	-	4764.1	4330.35	4261	9926.12	5289.07	3250.52	4445.92	7011.1	6448.23	5566.61	9241.18	9355.77	6982.87	11348.4	6353.13	9314.54	10941.2	12586	7107.24	7682.75	7703.83	--
MW0115169	Progoitrin	C11H19NO10S2	388.038	389.045	5.1257	Hormones and hormone related compounds	Hormones and hormone related compounds	MS1	0.7477	rp	C08425	HMDB0034071	5281139	585-95-5	-	922.16	4678.94	1049.12	2611.44	7989.4	3750.89	145.95	287.07	1464.32	861.1	143.43	810.05	141.41	1033.54	1425.96	281.51	200.31	262.36	800.17	685.04	818.51	--
MW0103223	α-Keto-γ-(methylthio)butyric acid	C5H8O3S	147.012	148.019	1.968	FA	FFA	MS1	0.9747	rp	C01180	HMDB0001553	473	583-92-6	-	166154	203815	68343.7	103974	211320	195870	131271	79648.6	259568	94905	163683	52832.9	160432	81274.3	48035.1	17477.7	29017.1	75735.9	119486	119876	119680	ko00270,ko01100,ko01210
MEDN1129	Erythrose	C4H8O4	141.017	120.042	8.9576	Carbohydrates and Its metabolites	Sugars	MS2-Search-Local	0.8065	rp	C01796	HMDB0002649	94176	583-50-6	-	1.53619e+06	1.44942e+06	1.02697e+06	2.66083e+06	1.42704e+06	2.5102e+06	1.42062e+06	1.35552e+06	1.2923e+06	2.39585e+06	345486	983296	1.38221e+06	2.82687e+06	655319	1.21668e+06	1.21659e+06	1.22978e+06	795381	911272	884725	--
MW0129697	1,6-Dioxacyclohexadecane-7,16-dione	C14H24O4	255.159	256.168	5.4087	Aldehyde,Ketones,Esters	Ketones	MS1	0.7173	rp	-	-	94013	58296-43-8	-	25386.1	20982	17421	24314.3	22448.8	28454.3	7106.89	5032.12	5257.41	20634.7	20822.2	11747.7	14406.7	7528.17	23733.1	11214	11466	8797.57	16706.9	16447.5	16869.9	--
MW0121743	6-(4-Bromophenyl)-2H-pyran-2-one	C11H7BrO2	284.931	249.963	0.581	Aldehyde,Ketones,Esters	Ketones	MS1	0.688	rp	-	-	747845	58293-68-8	-	471057	4074.46	226826	242319	261523	263382	216703	213770	304986	259793	245553	289961	216535	347501	334904	328725	310869	360264	331423	331407	330995	--
MW0119538	3-Cyano-2-thiophenecarboxylic acid	C6H3NO2S	173.961	152.988	13.6338	Organic acid And Its derivatives	Organic acid And Its derivatives	MS1	0.6619	rp	-	-	11829652	58231-00-8	-	32304.8	26523.3	39547.2	93430.5	57526	57459.2	42578.4	50114.8	179146	89777.2	60320.2	52467.7	105656	47955.5	39716.7	43296.3	31604.2	95497.1	60772.6	64812.1	62550.3	--
FDATN00975	Clindamycin alcoholate	C18H36Cl2N2O6S	435.151	478.167	3.1875	Others	FDA	MS1	0.9009	rp	-	-	53302336	58207-19-5	-	15517.4	7252.13	13240.4	19195.4	9854.79	14291.1	10537.4	5198.94	24387.6	17046.9	8827.04	10526.4	11376.9	17315	13253.1	8363.11	9288.19	12627	13308.8	13358.4	13613	--
MW0125290	N-(1H-1,3-Benzodiazol-2-ylmethyl)aniline	C14H13N3	206.079	223.111	5.7855	Alcohol and amines	Amines	MS1	0.7467	rp	-	-	327835	5805-59-4	-	4056.31	5967.64	1634.37	3956.32	4897.75	3539.99	3533.77	1234.4	4888.78	1923.55	2441.28	3852.58	3082.14	4711.17	2480.3	3490.21	2928.11	2260.65	1126.73	906.74	1072.56	--
MW0126079	Perphenazine	C21H26ClN3OS	360.134	403.149	0.88	Heterocyclic compounds	Heterocyclic compounds	MS1	0.6657	rp	C07427	HMDB0014988	4748	58-39-9	-	5572.77	1925.64	7627.94	834.88	1828.12	1044.35	3523.85	2800.45	4950.79	5150.33	4041.85	7619.78	6981.39	7508.62	19439.4	33439.8	8990.56	12006.6	6565.97	6555.43	6386.17	--
MW0111010	Dipyridamole	C24H40N8O4	607.28	504.317	6.4474	Heterocyclic compounds	Heterocyclic compounds	MS1	0.578	rp	D00302	HMDB0015110	3108	58-32-2	-	7385.79	3137.4	4861.24	4451.1	4483.39	9583.84	800.34	1287.29	614.13	6209.44	1819.35	953.84	1217.22	5921.34	1338.77	2631.29	3219.2	2873.63	4999.3	5152.24	5153.87	--
MW0062243	Prostaglandin E2 p-benzamidophenyl ester	C33H41NO6	518.248	547.293	12.119	Hormones and hormone related compounds	Hormones and hormone related compounds	MS1	0.5289	rp	-	-	90473691	57790-53-1	-	396.31	117.55	217.3	308.76	324.11	363.32	266.69	446.49	309.3	786.99	1090.65	837.37	619.83	103.16	335.39	266.36	354.37	488.36	481.1	436.71	493.49	--
MW0106389	D-Galactonic acid	C6H12O7	178.044	196.058	0.7993	Organic acid And Its derivatives	Organic acid And Its derivatives	MS2-MetDNA	0.9828	rp	C00880	HMDB0000565	128869	576-36-3	-	52418.1	152646	40423.9	29959.3	187816	126265	87305.6	35868.7	81053.7	53003	202223	39070.1	93832.5	71598.1	72984.5	56067.8	33183	88057.4	86753.5	87246.9	86763.7	ko00052,ko01100
MW0121492	5-Fluorotryptamine	C10H11FN2	213.055	178.091	4.7104	Tryptamines,Cholines,Pigments	Tryptamines	MS1	0.7272	rp	-	-	164682	576-16-9	-	949.7	720.86	1650.27	1766.73	1197.9	2313.41	721.11	2210.94	973.52	1395.49	2786.52	1855.79	2226.85	2138.25	891.4	1965.18	1121.14	1250.08	2117.48	2121.47	2137.4	--
FDATN01084	Celiprolol hydrochloride	C20H34ClN3O4	450.193	415.224	9.1806	Others	FDA	MS1	0.7372	rp	-	-	42373	57470-78-7	-	868.84	385.38	973.87	909.13	787.42	897.86	985.69	1093.79	568.1	1013.47	981.57	1001.74	985.31	1056.68	1242.25	2379.87	1211.83	291.88	886.18	873.49	885.54	--
FDATN01291	Avatrombopag	C29H34Cl2N6O3S2	683.123	648.151	11.9359	Others	FDA	MS1	0.6814	rp	-	-	9852519	570406-98-3	-	1159.29	1132.3	1246.95	1068.5	1107.77	1232.46	1157.64	1274.4	1290.7	152.32	891.31	1228.06	1226.06	1081.87	2456.76	1348.15	2137.12	959.65	1160.48	1157.13	1153.89	--
MW0157928	Tiapamil	C26H37NO8S2	369.131	555.196	4.4944	Benzene and substituted derivatives	Benzene and substituted derivatives	MS1	0.6654	rp	C13765	-	42107	57010-31-8	-	1350.03	1311.82	2431.71	651.91	1786.19	1351.16	1072.37	448.64	1353.79	650.67	547.48	1529.44	863.68	1868.32	1499.15	1694.16	1090.23	1024.39	1076.56	1222.19	1321.04	--
MW0158077	Tris(2-methyl-1-aziridinyl)phosphine oxide;Metepa	C9H18N3OP	170.126	215.119	5.2255	Heterocyclic compounds	Heterocyclic compounds	MS1	0.5439	rp	C19556	-	60976	57-39-6	-	2849.69	2837.66	3290.48	2423.48	5883.96	5565.92	2517.07	2465.32	3557.92	379.01	2474.49	2642.3	1236.94	3024.86	11919.8	3592.89	3007.63	214.28	1469.94	1506.49	1433.42	--
MW0052792	FA 18:0	C18H36O2	320.244	284.272	11.0831	FA	FFA	MS2-MetDNA	0.9805	rp	C01530	HMDB0000827	5281	57-11-4	-	3299.68	969.48	1236.97	973.12	1982.42	1648.31	1433.32	2251.92	1549.29	1440.98	1226.41	934.86	1866	1002.65	2794.92	349.4	980.96	1924.22	1593.7	1580.44	1591.52	ko00061,ko01040,ko04745
MW0150781	Hexadecanoic Acid(C16:0)	C16H32O2	256.236	256.24	11.7787	FA	FFA	MS2-MetDNA	0.9917	rp	C00249	HMDB0000220	985	57-10-3	-	133902	101410	134365	117423	123917	105630	115593	137868	108147	235144	98215.4	251227	59345.1	181754	111902	106978	170484	150424	153992	155790	153241	ko00061,ko00062,ko00071,ko01040,ko01100,ko01212
MEDN0305	Creatine	C4H9N3O2	168.042	131.07	0.7805	Nucleotide And Its metabolomics	Nucleotide and Its metabolomics	MS2-MetDNA	0.6918	rp	C00300	HMDB0000064	586	57-00-1	-	3519.94	315.4	1464.43	275.56	3053.13	2384.09	2438.79	4238.69	465.62	15500.7	670.25	9116.36	4290.6	6825.56	1166.03	14809.1	10399.5	1629.39	5119.17	5227.49	4937	ko00260,ko00330,ko01100
MW0126672	tert-Butyl 2-carbamothioylpiperidine-1-carboxylate	C11H20N2O2S	227.092	244.125	4.6356	Aldehyde,Ketones,Esters	Esters	MS1	0.9669	rp	-	-	11390900	569348-09-0	-	10659.6	11120	10561.9	7253.96	6858.57	11770.2	10332.3	15914.1	8481.52	10307.5	11735	13529.8	11785.8	8259.11	13483.3	7658.54	10235.1	7162.06	13235.5	13360	13407.5	--
MEDN1127	Isodeoxycholic acid	C24H40O4	391.277	392.293	10.3176	Bile acids	Bile acids	MS2-Search-Local	0.7084	rp	C17661	HMDB0002536	164672	566-17-6	-	6340.41	2324.1	5156.94	10501.5	1065.69	14352.7	273.49	1123.67	5065.91	5676.59	3656.11	12343.1	2742.49	5596.58	3276.64	4107.3	1077.5	481.1	3834.6	3791.64	3793.45	--
MW0116169	[1,2,4]Triazolo[1,5-a]pyrimidine-2-carboxylic acid, 1,7-dihydro-5-methyl-7-oxo-, ethyl ester	C9H10N4O3	221.067	222.075	2.5959	Organic acid And Its derivatives	Organic acid And Its derivatives	MS1	0.7322	rp	-	-	91851	56423-99-5	-	1666.69	1819.13	2745.28	2458.27	203.8	3571.81	937.28	242.37	4128.96	874.04	1946.6	582.28	434.87	1389.69	1530.72	1216.54	221.97	721.29	1880.12	2006.72	1998.49	--
MEDP0773	Norambreinolide	C16H26O2	249.185	250.193	9.8128	Aldehyde,Ketones,Esters	Esters	MS2-Insilico	0.5357	rp	-	HMDB0035293	61129	564-20-5	-	153465	80807.9	161318	62839.6	103427	117980	112150	132529	134695	101034	217846	187921	203265	331729	134014	272109	275554	139126	159152	160300	158850	--
MW0169134	ETHION	C9H22O4P2S4	435.978	383.988	4.8849	Others	Others	MS1	0.6585	rp	C18725	-	3286	563-12-2	-	2462.23	3260.51	1033.72	3255.56	4250.3	2720.61	1665.22	2676	1498.28	1048.19	4025.37	2104.81	1331.29	1700.81	565.13	1187.03	3024.87	2230.69	2695.58	2713.96	2811.95	--
MW0116709	1,4-Piperazinediethanesulfonic acid	C8H18N2O6S2	301.051	302.061	4.4531	Organic acid And Its derivatives	Organic acid And Its derivatives	MS1	0.7273	rp	-	-	79723	5625-37-6	-	1174.75	233.06	931.3	647.64	395.49	542.22	1411.5	1449.28	1038.77	1190.26	1424.61	719.72	1919.81	2064.81	7789.3	2025.54	2633.87	1469.73	2368.14	2345.87	2427.85	--
MW0113836	Acarbose	C25H43NO18	680.211	645.248	10.569	Carbohydrates and Its metabolites	Sugars	MS1	0.5187	rp	C06802	HMDB0014429	41774	56180-94-0	-	518.66	566.69	486.01	523.69	385.9	144.9	1352.95	136.31	857.14	1363.46	972.03	328.52	1148.92	756.97	260.64	972.4	1118.28	169.33	620.81	647.99	599.4	ko01100
MW0151759	Ionomycin	C41H72O9	743.507	708.518	6.2394	Organic acid And Its derivatives	Organic acid And Its derivatives	MS1	0.6691	rp	-	-	6912226	56092-81-0	-	4342.36	1706.91	2790.31	716.73	1520.77	247.57	4374.29	2152.56	2912.99	1060.52	4744.91	2419.74	1893.19	1111.81	816.83	2851.25	1893.68	221.97	1800.38	1769.09	1811.52	--
MW0118221	2-Amino-4,6-dichloropyrimidine-5-carbaldehyde	C5H3Cl2N3O	145.967	190.965	13.2848	Heterocyclic compounds	Heterocyclic compounds	MS1	0.6741	rp	-	-	265546	5604-46-6	-	172078	579203	88919.6	300160	95787.5	244031	93459.9	82038.9	121968	42294.9	105175	81160.8	319160	116613	92961.7	142327	430124	133941	103774	101470	104803	--
MW0014515	4-Isopropyl-N-(5-methyl-2-pyridinyl)benzamide	C16H18N2O	225.113	254.142	5.5275	Alcohol and amines	Amines	MS1	0.6352	rp	-	-	898822	560078-06-0	-	93296.3	33045.6	24826.3	24161.3	61417.6	23231.4	10666.1	8821.13	7664.65	19326.4	29319.3	8174.13	45725	29880	32041.3	12846.1	19124.5	11406.7	26958.8	26587.8	26568.1	--
MEDP0051	L-Cystathionine	C7H14N2O4S	257.034	222.067	0.8624	Amino acid and Its metabolomics	Amino acid derivatives	MS2-MetDNA	0.8106	rp	C02291	HMDB0000099	439258	56-88-2	-	27162.2	118083	39341.9	12992.7	16670.5	35833.5	18692.2	22429.3	21268.5	20274.3	14271.9	2197.08	17240.2	17218.9	17837.4	6127.49	14845	10134	13569.8	13295.7	13328	ko00260,ko00270,ko01100,ko01230,ko01240
MEDP0011	L-Lysine	C6H14N2O2	127.088	146.106	0.7639	Amino acid and Its metabolomics	Amino acids	MS2-MetDNA	0.9461	rp	C00047	HMDB0000182	5962	56-87-1	-	1570.93	483.44	3787.77	582.47	564.81	567.07	397.4	572.8	634.57	69.08	371.56	200.44	570.8	521.14	902.02	861.77	132.63	1007.48	876.15	958.99	959.27	ko00300,ko00310,ko00780,ko00970,ko01100,ko01210,ko01230,ko02010,ko04974
MEDN0011	L-Glutamic Acid	C5H9NO4	146.046	147.053	0.7722	Amino acid and Its metabolomics	Amino acids	MS2-Search-Local	0.76	rp	C00025	HMDB0000148	33032	56-86-0	-	7.11302e+06	5.47076e+06	8.102e+06	5.36966e+06	7.574e+06	4.67308e+06	4.91441e+06	4.85494e+06	4.94115e+06	5.16164e+06	3.83164e+06	3.15109e+06	4.51917e+06	5.43625e+06	3.96705e+06	4.84654e+06	4.4841e+06	4.68061e+06	4.81116e+06	4.8325e+06	4.80745e+06	ko00220,ko00250,ko00330,ko00340,ko00430,ko00471,ko00480,ko00524,ko00630,ko00650,ko00660,ko00860,ko00910,ko00970,ko01100,ko01200,ko01210,ko01230,ko01240,ko02010,ko04068,ko04072,ko04080,ko04216,ko04540,ko04713,ko04720,ko04721,ko04723,ko04724,ko04727,ko04730,ko04742,ko04964,ko04974,ko05014,ko05016,ko05017,ko05022,ko05030,ko05031,ko05033,ko05034,ko05230
MW0106988	Glutamine	C5H10N2O3	165.071	146.069	4.3368	Amino acid and Its metabolomics	Amino acid derivatives	MS2-Search-DB	0.5045	rp	C00064	HMDB0000641	5961	56-85-9	-	994144	987329	880556	957921	970233	1.03616e+06	1.03028e+06	1.08713e+06	924883	1.01938e+06	1.03671e+06	1.10654e+06	1.04073e+06	1.04834e+06	909499	1.01283e+06	1.06697e+06	1.01123e+06	1.01027e+06	1.02114e+06	1.01294e+06	ko00220,ko00230,ko00240,ko00250,ko00471,ko00630,ko00750,ko00910,ko00970,ko01100,ko01230,ko01240,ko02010,ko04724,ko04727,ko04964,ko04974,ko04978,ko05230
MEDP0013	L-Alanine	C3H7NO2	88.0404	89.0477	1.1461	Amino acid and Its metabolomics	Amino acids	MS2-Search-Local	0.7565	rp	C00041	HMDB0000161	5950	56-41-7	-	50163.9	40885.1	91634.2	39965.7	99535.9	47445.5	103232	128536	92526.3	64713	68287.1	96528.4	61209.6	83016.3	75276.5	140077	76528.9	126368	79782	79714.6	79401.6	ko00250,ko00270,ko00430,ko00450,ko00970,ko01100,ko01200,ko01230,ko02010,ko04122,ko04974,ko04978,ko05230
MW0141163	1,3-Diphenyltetramethyldisiloxane;1,1,3,3-Tetramethyl-1,3-diphenyldisiloxane	C16H22OSi2	241.123	286.121	5.533	Heterocyclic compounds	Heterocyclic compounds	MS1	0.995	rp	C14251	-	5945	56-33-7	-	5698.61	11993	8273.3	6968.1	9419.74	7184.68	7279.85	8942.78	7982.64	9347.21	13461.3	8507.59	14372.5	10942.4	1907.93	4738.88	9199.8	6452.04	8551.53	8568.03	8713.66	--
MW0009105	Nitazoxanide	C12H9N3O5S	359.014	307.026	12.1511	Benzene and substituted derivatives	Benzene and substituted derivatives	MS2-Search-DB	0.5188	rp	D02486	HMDB0014649	41684	55981-09-4	-	253757	250509	252603	275195	256485	305260	275493	284041	253450	276548	239959	268172	285384	243542	269018	239857	275108	245468	251469	249832	251398	--
MEDL02576	FFA(20:2)	C20H36O2	307.264	308.272	10.7818	FA	FFA	MS2-Search-Local	0.6391	rp	C16525	HMDB0005060	-	5598-38-9	-	274601	164827	135739	179727	139595	413253	103440	170678	35116.6	443060	233718	317616	163855	108982	53307.2	110425	101652	90914.9	50868	7075.12	55873.2	ko01040
MW0146873	Bromochloroacetic acid	C2H2BrClO2	157.863	173.89	12.7857	Organic acid And Its derivatives	Organic acid And Its derivatives	MS1	0.715	rp	C19212	-	542762	5589-96-8	-	90506.7	55688.7	49038.2	228781	34664.1	54269.2	52570.4	185522	49847	47882	44705.7	43415.9	53816.7	50588.7	51849.4	52210.7	53146.2	49865.4	86892.5	100745	104805	--
MW0159464	Zizyphine F	C32H47N5O6	632.326	597.353	5.2338	Heterocyclic compounds	Heterocyclic compounds	MS1	0.9849	rp	C10016	-	11953941	55839-64-0	-	63645.1	31171.9	24876.5	24099.9	20796.9	12683.1	9815.78	5257.96	9850.99	15991.6	20953	341.11	7275.3	20454.8	28176.2	84895.5	18260.5	9616.3	22530.4	22641.5	22753	--
MW0143698	5-Ribosylparomamine;Ribosylparomamine	C17H33N3O11	508.211	455.212	6.9371	Alcohol and amines	Amines	MS2-MetDNA	0.9323	rp	C18002	-	191385	55781-25-4	-	8738.66	9211.91	13572.7	5761.51	9595.37	3949.86	7688.26	901.8	5914.76	6118.64	8935.25	1258.2	9025.59	8203.24	1999.37	8912.84	6503.7	13861.3	7785.49	7979.32	8122.91	ko00524
MW0154758	Oplophorus luciferin;8-Benzyl-2-(4-hydroxybenzyl)-6-(4-hydroxyphenyl)imidazo-[1,2a]pyrazin-3(7H)-one;Coelenterazine	C26H21N3O3	394.146	423.158	3.2814	Benzene and substituted derivatives	Benzene and substituted derivatives	MS1	0.5511	rp	C15037	-	135445694	55779-48-1	-	3100.05	498.84	2746.78	1848.33	411.25	3637.68	314.72	508.82	842.91	259.26	721.88	463.52	1029.79	388.8	891.2	454.75	352.04	765.78	774.94	844.34	827.86	--
MW0149273	Fortimicin A;Astromicin	C17H35N5O6	574.214	405.259	6.5266	Alcohol and amines	Amines	MS1	0.6068	rp	C17708	-	5284517	55779-06-1	-	33474.8	40790.3	49664.9	47533.8	51770.1	57068.7	36093.8	39332.4	29345.5	33523.2	46226.8	35716.9	29912.9	47448.4	18052.8	57164.4	47240.9	33485.6	42155.2	40839.4	42644.7	--
MW0141971	2,3,4-Trichlorobiphenyl;PCB 21	C12H7Cl3	292.911	255.961	1.0243	Benzene and substituted derivatives	Benzene and substituted derivatives	MS1	0.6083	rp	C14357	-	41541	55702-46-0	-	510.27	1469.75	2980.92	8070.07	3376.16	15316	16053.3	12303.8	4214.09	12812.7	10698	13133.1	13613.3	11354.7	8519.73	3219.29	9667.65	2298.56	12847.4	12577.9	12737.6	--
MW0118049	2,6-Pyridinediamine, N6-[2-[[4-(2,4-dichlorophenyl)-5-(1H-imidazol-2-yl)-2-pyrimidinyl]amino]ethyl]-3-nitro-	C20H17Cl2N9O2	522.061	485.088	8.3159	Heterocyclic compounds	Pyridine and pyridine derivatives	MS1	0.7024	rp	-	-	9957049	556813-39-9	-	2004.9	1768	2502.04	1762.96	4004.61	2369.8	356.92	265.91	1464.17	158.87	562.03	1416.21	588.23	388.46	135.1	960.52	836.06	954.87	1295.24	1295.81	1309.33	--
MW0117359	2-(1H-Benzimidazol-1-yl)ethanamine	C9H11N3	160.088	161.095	1.303	Benzene and substituted derivatives	Benzene and substituted derivatives	MS1	0.5811	rp	-	-	41504	55661-34-2	-	518.76	1914.56	1632.62	478.78	2339.22	1471.55	1317.05	1700.18	2112.8	1343.31	2946.64	1714.37	2109.05	3080.54	3248.8	2497.17	3637.35	3169.45	2675.27	2628.44	2631.41	--
MW0110538	(4,6-Dimethyl-2-pyrimidinyl)cyanamide	C7H8N4	481.163	148.075	1.1842	Alcohol and amines	Amines	MS1	0.7436	rp	-	-	521618	55474-90-3	-	9635.56	7546.94	12917.1	4770.13	10057.6	3167.51	4353.34	1685.46	13944.8	8922.2	8328.25	3273.02	8606.1	8270.01	5607.17	12491.3	6608.38	14650.2	8266.03	8221.27	8022.09	--
MW0117735	2-(Trifluoromethyl)-1,3-benzothiazole-6-carboxylic acid	C9H4F3NO2S	281.959	246.992	1.6446	Organic acid And Its derivatives	Organic acid And Its derivatives	MS1	0.9154	rp	-	-	12207999	55439-75-3	-	72603.4	59539.2	7796.87	42715.8	74634.4	65795.7	58034.2	31974.9	72599.8	32558.9	59058.5	27583.4	54107	36505.6	13267	6272.56	18097.8	38023.6	42629.1	42671	42777.3	--
MEDL02329	4-Hydroxysphinganine	C18H39NO3	352.262	317.293	6.8789	SL	SM	MS1	0.9416	rp	C12144	HMDB0004610	71357922	554-62-1	-	6406.99	5631.68	2387.3	4516.09	3669.78	2756.79	17894.2	2898.67	21058.5	20266.7	33327.6	12819.5	16316.2	28697.1	24996.2	15672.7	18589.9	11889.2	13721.5	13890.3	13853.2	ko00600,ko01100
MW0138230	Gangaleoidin	C18H14Cl2O7	432.974	412.012	0.8091	Heterocyclic compounds	Heterocyclic compounds	MS1	0.7116	rp	-	-	4565183	55365-63-4	-	6821.1	5798.24	1494.97	4608.38	5391.77	5297.08	446.21	371.88	821.91	606.11	1442.73	1016.36	554.63	184.91	360.71	866.74	386.83	1027.4	731.27	630.56	708.32	--
MW0002519	2-[(Phenylcarbonyl)amino]-5,6-dihydro-4H-cyclopenta[b]thiophene-3-carboxamide	C15H14N2O2S	271.06	286.078	4.4362	Benzene and substituted derivatives	Benzene and substituted derivatives	MS1	0.964	rp	-	-	712900	5534-31-6	-	42915.3	30416	211350	15203	20403.1	14902.5	28400.7	18183.1	22594.9	47000.9	51878.6	28408.6	46618.8	23149.9	22333.2	10116	75931.2	8850.97	40676.9	40945.8	40682.9	--
MW0016058	Beclomethasone 17-propionate	C25H33ClO6	231.092	464.197	6.2563	Aldehyde,Ketones,Esters	Esters	MS1	0.6292	rp	-	-	62965	5534-18-9	-	875.48	1676.99	2831.36	139.5	1819.73	932.85	2620.82	440.49	2638.51	1272.42	3040.59	1062.68	2826.28	598.86	1107.45	3016.86	1148.51	799.6	1195.86	1221.81	1139.04	--
MW0063507	Sericoside	C36H58O11	665.388	666.398	5.0095	Amino acid and Its metabolomics	Small Peptide	MS1	0.6831	rp	-	HMDB0034504	76972524	55306-04-2	-	13602.3	579.56	547.99	275.99	454.56	251.07	1101.85	884.32	151.37	2920.92	219.62	3743.8	5419.12	2844.38	598.27	1672.43	880.28	1517.37	1783.66	1867.38	1762.55	--
MW0063506	Sericic-acid	C30H48O6	503.337	504.345	6.2163	Amino acid and Its metabolomics	Small Peptide	MS1	0.9488	rp	-	-	124214	55306-03-1	-	265210	254320	345185	202738	214251	342552	161952	84721.2	9372.03	129080	62158	402456	91262.9	94697.7	92740.4	45838.6	40724.2	150750	200809	201586	209862	--
MW0138099	Eriodictyol	C15H12O6	304.078	288.063	1.9111	Heterocyclic compounds	Heterocyclic compounds	MS2-Search-DB	0.5299	rp	C05631	HMDB0005810	440735	552-58-9	-	148933	96859.1	208303	53778.8	75036.9	176407	90823.9	34165	222023	22068.1	97454.2	125029	223571	115504	213951	236711	49305.8	149443	133944	135217	134245	ko01100
MW0118470	2-Chloro-N-[2-(4-morpholinyl)ethyl]nicotinamide	C12H16ClN3O2	304.063	269.093	1.7022	Alcohol and amines	Amines	MS1	0.5573	rp	-	-	3466480	551901-48-5	-	987.23	5910.48	1451.35	2835.68	596.77	2520.89	3404.32	5417.22	7534.15	8680.64	2013.34	9411.39	3427.73	2661.01	694.4	275.05	702.98	918.07	2822.72	2982.52	2857.49	--
MW0118753	2-Methyl-5-phenyl-1,3-thiazol-4-ol	C10H9NOS	207.066	191.041	3.7038	Heterocyclic compounds	Heterocyclic compounds	MS1	0.6653	rp	-	-	323821	55073-97-7	-	15773.2	4877.6	14083.6	10347.3	8182.25	9048.72	4094.44	3591.28	2576.07	4014.34	3107.36	5604.41	7179.45	3692.77	5093.97	1792.28	3476.18	6446.69	4830.93	4842.69	4955.27	--
MW0128347	(E)-N-2-Phenylethylcinnamamide	C17H17NO	267.159	251.131	4.7104	Alcohol and amines	Amines	MS1	0.9405	rp	-	-	795855	55030-23-4	-	19738.4	17691.3	27941.2	11178.1	19057.5	33606.4	5569.1	19512	3484.27	14430.3	52275.7	10724.7	17064	14831.9	61179.4	12829.9	14676	12542.2	16057.3	16042.9	16294.5	--
MW0012480	15-methyl-15R-PGE2	C21H34O5	365.233	366.241	4.2827	Hormones and hormone related compounds	Hormones and hormone related compounds	MS2-Search-DB	0.7184	rp	D02975	-	5283064	55028-70-1	-	21242.4	31052.2	37349.2	43935.9	23203.6	29949.2	7367.38	5960.18	7446.93	10308	14019.3	7391.19	8302.7	17001.2	17105.5	13277.9	6920.06	9426.15	23446.3	25798.9	23904.5	--
MW0126329	Pyrido[3',2'	C11H9N3OS	266.022	231.047	5.7382	Heterocyclic compounds	Heterocyclic compounds	MS1	0.6714	rp	-	-	135448455	55023-35-3	-	2068.43	128.73	789.44	976.45	301.86	1340.05	1703.47	273.28	892.79	2609.51	2611.38	1206.74	1103.61	1615.07	1926.58	1617.53	1727.29	2776.83	1230.81	1305.27	1300.59	--
MW0154492	Nicotinic acid adenine dinucleotide phosphate;Nicotinate-adenine dinucleotide phosphate;NAADP	C21H28N6O18P3	744.061	745.067	0.7306	Nucleotide And Its metabolomics	Nucleotide and Its metabolomics	MS1	0.6786	rp	C13051	-	123952	5502-96-5	-	141.54	151.17	286.83	323.66	263.84	121.77	825.6	615.07	203.3	552.23	430.28	102.94	102.41	328.45	106.92	199.37	132.16	574.2	481.86	327.16	355.54	ko04020,ko04972
MW0117562	2-(4-Bromophenyl)-1,3-benzoxazol-5-amine	C13H9BrN2O	304.015	287.99	2.9905	Benzene and substituted derivatives	Benzene and substituted derivatives	MS1	0.8809	rp	-	-	721071	54995-56-1	-	33288.5	57934.9	26263.3	4062.33	6077.09	12613.5	17504.7	46025.7	4957.2	5163.7	6433.22	47934.3	45916.2	55572.6	43995.9	51317	32207.8	16586.5	34253.4	34428.9	34460.7	--
MEDN1360	4-Methyloctanoic acid	C9H18O2	315.254	158.131	7.1116	Organic acid And Its derivatives	Organic acid And Its derivatives	MS2-Search-Local	0.6236	rp	-	-	62089	54947-74-9	-	276369	745987	650285	186389	354507	813801	333454	301534	211296	130725	301718	151677	534354	437083	109872	232152	251731	312113	355884	354712	354698	--
MW0121093	5-Amino-1,3-dimethyl-1H-pyrazole-4-carbonitrile	C6H8N4	171.047	136.075	3.4495	Heterocyclic compounds	Heterocyclic compounds	MS1	0.5892	rp	-	-	219870	54820-92-7	-	644.1	700.39	855.79	415.33	661.92	196.58	1003.71	1383.71	685.41	1057.48	1108.09	2276.17	1312.3	1135.98	400.57	1107.55	298.29	1741.15	832.76	704.43	770.07	--
MW0009577	Protohypericin	C30H18O8	373.06	506.1	2.7247	Alcohol and amines	Alcohols	MS1	0.7418	rp	-	HMDB0034180	-	548-03-8	-	11146.7	10958.1	1129.97	4344.92	12402.2	21288.7	7105.91	3039.71	16596.6	4271.83	9321.88	3554.59	15383.9	7703.44	832.96	7407.11	2492.68	9925.39	9476.91	9398.63	9457.05	--
MEDN1126	Gamma-Mercholic Acid	C24H40O5	815.568	408.288	6.9371	Bile acids	Bile acids	MS2-Search-Local	0.7194	rp	-	-	-	547-75-1	-	145370	694538	331631	42239	134645	6007.94	2.381e+06	1183.76	1.23408e+07	4.66236e+06	1.50613e+06	1000.01	2.24701e+06	2.01686e+06	1149.95	5.49786e+06	1.59539e+06	311471	2.66986e+06	2.67089e+06	2.6826e+06	--
MW0121973	6-Bromo-2-hydroxyquinoline-4-carboxylic acid	C10H6BrNO3	179.947	266.953	1.6446	Organic acid And Its derivatives	Organic acid And Its derivatives	MS1	0.697	rp	-	-	228464	5463-29-6	-	8109.56	5878.54	516.18	4071.61	10712.5	10945.9	7521.58	2814.47	10517.3	3120.59	7837.36	964.47	6939.42	2902.88	4041.13	3489.92	236.31	6124	4972.86	5177.63	5012.24	--
MW0103202	Zygadenine	C27H43NO7	560.273	493.304	6.9497	Alkaloids	Alkaloids	MS1	0.9976	rp	C10831	-	442987	545-45-9	-	18310.6	16144.3	7315.33	28405.9	28537.4	13678.9	2866.71	922.96	1665.86	6935.45	5264.94	4557.56	1325.49	2493.15	7840.52	5524.03	5017.94	2629.8	10387.3	10520.2	10525.9	--
MW0129955	2-(1,3-Benzodioxol-5-yl)-4H-chromen-4-one	C16H10O4	301.035	266.058	5.3585	Benzene and substituted derivatives	Benzene and substituted derivatives	MS1	0.885	rp	-	-	265714	54401-45-5	-	8840.15	2293.14	55536.7	3594.64	12192.7	8714.27	5130.55	184.71	192.72	94.08	812.92	5435.88	13149.3	162.33	2625.06	9076.92	5295.96	121.1	5533.29	5314.39	5224.91	--
MW0106422	Diethyl 2-(acetylamino)-2-(2-cyanoethyl)malonate	C12H18N2O5	322.124	270.122	3.0527	Aldehyde,Ketones,Esters	Esters	MS1	0.7239	rp	-	-	227944	5440-42-6	-	1056.23	11407.8	45063.2	9739.98	11738.9	18712.1	966.19	8826.67	7510.53	1759.7	1528.45	907.79	2874.04	11690.4	27708.7	15615.8	9199.89	15958.1	3172.06	3360.06	3396.91	--
MEDL02333	FFA(14:1)	C14H26O2	225.186	226.193	10.0447	FA	FFA	MS2-Search-Local	0.6936	rp	C08322	HMDB0002000	-	544-64-9	-	50246.6	140907	53164.4	46458	58404.4	51060.6	57631.9	124386	77163.7	76269	91843.2	124140	99445.4	147548	81038.4	130592	127944	160320	119619	120918	111717	--
mws0119	Myristic Acid	C14H28O2	230.21	228.209	10.7757	FA	FFA	MS2-MetDNA	0.9935	rp	C06424	-	11005	544-63-8	-	1962.49	1689.67	3095.22	2346.28	2385.02	1539.21	2414.19	3109.53	3014.09	2664.03	2544.36	2826.45	2307.06	3085.48	2299.07	3780.33	3877.56	3574.9	1191.3	1236.74	1053.61	ko00061,ko01100
MW0012258	12S-Hydroxy-5Z,8E,10E-heptadecatrienoic acid	C17H28O3	317.15	280.204	4.6356	FA	Oxidized lipids	MS2-Search-DB	0.5239	rp	C20388	HMDB0012535	5283141	54397-84-1	-	35160.7	129113	90293.4	29345.1	45600.2	25508.1	13897.3	31195.3	14732.5	27862.3	24984.7	69146.2	25941.1	19444.2	43492.5	24840	17729.7	16558.3	49897.3	57929.5	50107.8	--
MW0009254	Oleyl anilide	C24H39NO	392.265	357.303	11.2166	Benzene and substituted derivatives	Benzene and substituted derivatives	MS1	0.6315	rp	-	-	5354590	5429-85-6	-	2167.21	1176.97	8177.92	1464.59	6025.53	593.69	7136.03	11364.1	293	17745.3	24345.4	26437	24089.8	13781.8	1642.23	7956.09	5956.13	11678.9	5453.2	5533.62	5538.13	--
MW0003854	3-Bromo-2-naphthylamine	C10H8BrN	219.977	220.984	3.0399	Benzene and substituted derivatives	Benzene and substituted derivatives	MS1	0.6918	rp	-	-	97027	54245-33-9	-	129356	97604.5	86311.9	131356	142999	154340	134674	151679	114498	141076	161668	142637	120480	118176	46958.8	206789	148430	123998	121313	122045	120081	--
MW0116998	1H-Imidazole-4,5-dicarbohydrazide	C5H8N6O2	127.003	184.071	1.5532	Heterocyclic compounds	Heterocyclic compounds	MS1	0.6843	rp	-	-	72687	5423-20-1	-	2530.18	12728.1	1846.91	10043.2	13450.5	21435.6	6303.03	6438.5	6162.79	1042.26	2252.07	2375.9	2174.21	2759.39	2307.17	1253.14	2037.48	3126.86	6353.31	6240.81	6381.1	--
MW0117175	1-Mercapto[1,2,4]triazolo[4,3-a]quinoxalin-4(5H)-one	C9H6N4OS	203.001	218.026	4.0457	Aldehyde,Ketones,Esters	Ketones	MS1	0.5255	rp	-	-	2487501	540760-27-8	-	3468.05	616.68	4811.08	1856.58	507.28	2363.31	5532.45	5807.79	13560.5	4833.93	1729.41	5244.85	4946.24	5528.99	5348.52	5433.11	7164.61	5100.36	1763.91	1792.01	1856.83	--
MEDL02128	Pyridoxal 5'-Phosphate	C8H10NO6P	287.045	247.025	2.735	Others	Vitamin	MS2-Search-Local	0.5029	rp	C00018	HMDB0001491	1051	54-47-7	-	200922	196590	48696.6	143929	232767	225716	171466	120443	218022	112103	175105	99906.8	182150	149456	65866.7	36161.3	85113.9	145579	154800	155485	155498	ko00730,ko00750,ko01100,ko01240,ko04977
ZINC1554	Acne	C7H6O3	138.026	138.032	3.0558	Benzene and substituted derivatives	Benzene and substituted derivatives	MS2-MetDNA	0.8902	rp	C00805	-	338	54-21-7	-	4175.02	3219.83	8854.87	364.97	2554.67	2130.43	694.45	430.91	2275	3158.07	379.5	1595.17	2170.31	1592.64	3814.73	1975.28	1841.71	4443.76	3696.04	3659.95	3629.63	ko00360,ko01100,ko04976
MEDP0272	5-Hydroxyindole-3-Acetic Acid	C10H9NO3	190.051	191.058	3.567	Heterocyclic compounds	Indole and Its derivatives	MS2-Search-Local	0.7284	rp	C05635	HMDB0000763	1826	54-16-0	-	1.3392e+06	1.63806e+06	1.29387e+06	180069	278174	582467	686702	1.62399e+06	61475.7	213543	209889	1.37707e+06	1.92723e+06	2.10402e+06	1.86944e+06	1.88071e+06	1.46146e+06	578678	1.13918e+06	1.1468e+06	1.13936e+06	ko00380,ko01100,ko04726
MW0106129	Cefaclor	C15H14ClN3O4S	402.011	367.039	5.9026	Organic acid And Its derivatives	Organic acid And Its derivatives	MS1	0.6092	rp	C06877	HMDB0014971	51039	53994-73-3	-	261.45	117.47	749.95	267.1	122.85	1689.46	371.48	1091.11	545.82	319.53	477.31	116.06	2910.45	2847.7	2259.16	1582.15	1316.56	2206.98	1367.26	1349.01	1313.64	--
MW0156401	Rifamycin W	C35H45NO11	654.313	655.299	4.5859	Heterocyclic compounds	Heterocyclic compounds	MS1	0.6109	rp	C12247	-	10100825	53904-81-7	-	39723.2	60313.7	52905.4	35231.8	67967.9	34161.1	16270.5	19596.7	23465.8	39336	35678.2	32072.7	42176.7	28296.1	28139	33458	21913.4	29677.2	39916.1	40519.3	40490.9	--
MW0012963	1-Palmitoyl-2-hydroxy-sn-glycero-3-phosphoethanolamine	C21H44NO7P	905.562	453.286	8.7645	GP	PE	MS2-Search-DB	0.7661	rp	-	HMDB0011503	58177710	53862-35-4	-	17655.2	21141.5	16002.8	27417.8	62493.6	20426.5	17657.2	24382.7	26513.3	67256.8	20594.1	94128.2	7612.69	31176.8	74190.6	242108	55250.2	43914	48473.1	48672	48675.8	--
FDATP00855	Domiphen Bromide	C22H40BrNO	450.195	415.228	8.5653	Others	FDA	MS1	0.7597	rp	-	-	10866	538-71-6	-	5645.44	5477.46	6309.44	1967.4	5108.67	2274.56	1480.54	3396.66	3045.88	3103.8	5777.82	869.45	6491.99	5631.22	2122.01	5810.47	3453.79	3765.23	1666.86	1753.37	1224.65	--
MEDL00446	Cytochalasin-H	C30H39NO5	545.278	493.283	6.7507	Hormones and hormone related compounds	Hormones and hormone related compounds	MS2-Search-Local	0.6005	rp	-	-	6434468	53760-19-3	-	401090	302801	400469	267063	794088	366154	25163.9	31971	5377.33	153476	85531	19035.7	72430.7	124715	56606.9	145287	93774.6	94370.1	194811	193566	194781	--
MEDL02027	Ferulic acid	C10H10O4	193.05	194.058	4.054	Phenolic acids	Phenolic acids	MS2-Search-Local	0.7352	rp	C01494	HMDB0000954	-	537-98-4	-	265732	225110	138403	127195	128210	287594	216442	123458	386030	174797	899732	79227.2	257954	198373	774669	187781	242682	317188	291447	293041	292253	ko01100
FDATN00708	Diperodon HCl	C22H28ClN3O4	468.143	433.177	3.165	Others	FDA	MS1	0.9905	rp	C08637	HMDB0034920	10830	537-12-2	-	4852.38	8761.18	16795.1	3777.15	8685.65	4354.92	6106.75	4692.86	10682.6	9399.69	11718.7	5889.69	6187.33	5440.97	3571.76	4524.21	5506.13	15477.8	8516.26	8548.13	8648.78	--
MW0117326	2-(1,3-Benzothiazol-2-ylsulfanyl)-N-(3-chloro-4-fluorophenyl)acetamide	C15H10ClFN2OS2	350.985	351.991	0.7263	Alcohol and amines	Amines	MS1	0.6756	rp	-	-	1041316	5363-47-3	-	786.54	777.17	999.56	143.91	282.56	837.14	808.52	460.06	1128.89	1033.28	1225.13	1042.03	400.55	1690.37	852.89	1280.34	3446.08	662.45	1007.09	981.83	1027.23	--
MW0009825	Sultopride	C17H26N2O4S	325.124	354.161	0.7499	Benzene and substituted derivatives	Benzene and substituted derivatives	MS1	0.6557	rp	C11708	-	5357	53583-79-2	-	60833.3	11609.4	64532.9	12424.1	15463.5	22288.7	30896.8	19249.3	16847.3	13254.2	24164.4	22711.2	25606.4	41614.7	77813.7	90353.4	61698.9	38729.4	21339.9	24854.3	27087.7	--
MW0008088	N-(2-Naphthyl)-2-thiophenesulfonamide	C14H11NO2S2	288.019	289.023	3.5653	Benzene and substituted derivatives	Benzene and substituted derivatives	MS1	0.9479	rp	-	-	765862	53442-48-1	-	26929.1	31695.5	23645.3	8713.4	7218.85	14607.6	17495.2	33030.5	2892.5	7089.46	6030.03	28732.5	34584.9	34208.2	29914.4	33700.2	29243	12837.9	24597.9	24455.8	24753.5	--
MW0150762	Hercynine;Nalpha,Nalpha,Nalpha-Trimethyl-L-histidine	C9H16N3O2	155.107	198.124	4.7883	Heterocyclic compounds	Heterocyclic compounds	MS1	0.9276	rp	C05575	HMDB0029422	440727	534-30-5	-	26559.4	28810.1	27461.3	22180	42850	33445.3	30400.7	22759.4	25402.9	24411.8	31755	20654	42246.4	37853.3	57840.7	30739	36080.7	29817.9	31657.5	31622.4	31804.2	ko00340,ko01100
MW0111651	1-(4-Methyl-3-nitrophenyl)ethan-1-one	C9H9NO3	178.05	179.058	2.3057	Aldehyde,Ketones,Esters	Ketones	MS1	0.7049	rp	-	-	79246	5333-27-7	-	11217.3	14386.7	23249.1	5348.45	9280.7	11808	6748.73	8119.36	12610.3	7681.04	19311.1	7013.59	11275.3	14676.9	17167.9	11197.4	10935.4	13754.4	12878.8	12954.6	12852	--
MW0008407	N-(4-Iodophenyl)-N'-methylthiourea	C8H9IN2S	307.976	291.953	1.9677	Benzene and substituted derivatives	Benzene and substituted derivatives	MS1	0.5887	rp	-	-	2913533	53305-89-8	-	7322.25	10869.8	496.06	7241.54	10543.2	10018.2	8220.64	4346.24	9806.53	3510.69	8342.86	1726.73	7212.75	1682.69	1660.69	981.61	409.68	3092.09	4263.16	4330.14	4257.44	--
MW0158084	Tropolone	C7H6O2	279.016	122.037	4.5608	Alcohol and amines	Alcohols	MS1	0.6032	rp	C15474	-	10789	533-75-5	-	4691.4	4068.84	5603.7	4529.63	4171.57	5161.6	4435.74	4330.97	4333.88	4409.64	2555.79	3708.25	7017.51	2562.91	4080.15	4289.93	4727.77	4518.68	4456.71	4560.33	4446.63	--
MW0148295	Deoxyribose;2-Deoxy-D-erythro-pentose;Thyminose;2-Deoxy-D-ribose	C5H10O4	115.04	134.058	1.6446	Carbohydrates and Its metabolites	Sugars	MS2-Insilico	0.5147	rp	C01801	HMDB0003224	5460005	533-67-5	-	3.53476e+06	3.30867e+06	470690	1.95247e+06	4.82859e+06	4.45313e+06	2.86448e+06	1.54731e+06	4.46106e+06	1.49693e+06	3.07604e+06	1.24489e+06	3.00192e+06	2.02126e+06	565752	277278	755256	2.35787e+06	2.31704e+06	2.32774e+06	2.32307e+06	ko00030,ko01100
MW0008559	N,N-Di(2-naphthyl)amine	C20H15N	268.117	269.12	3.5472	Benzene and substituted derivatives	Benzene and substituted derivatives	MS1	0.6619	rp	-	-	68283	532-18-3	-	2623.89	3082.27	3011.48	2218.9	1616.97	2418.48	1849.78	2844.17	2146.92	3508.6	3123.03	2946.1	1917.34	2822.52	4801.92	1086.16	1450.1	2226.71	3005.59	2989.75	2969.71	--
MEDL02562	Euscaphic acid	C30H48O5	487.341	488.35	7.221	Terpenoids	Triterpene	MS2-Search-Local	0.6805	rp	C17890	HMDB0036651	471426	53155-25-2	-	108960	13136.4	282847	17079.5	7578.35	8221.46	12291.6	4206.7	5134.81	34525.1	9214.97	50221.9	144570	485329	20036.5	2724.3	6307.9	11301.3	55924.1	55870.1	56119.7	--
MW0006528	Chloramphenicol palmitate	C27H42Cl2N2O6	559.24	560.242	7.6927	Benzene and substituted derivatives	Benzene and substituted derivatives	MS1	0.7497	rp	C11726	-	443382	530-43-8	-	2821.7	182.99	268.53	2115.51	3002.21	2493.02	3867.54	3292.18	4268.94	3931.04	5132.26	142.29	4048.08	4788.68	5971.88	8558.68	15688.8	137.33	3267.74	3455.87	3026.53	--
MW0168468	1-Octadecyl Lysophosphatidic Acid	C21H45O6P	464.314	424.295	10.2691	GP	LPA	MS2-Search-DB	0.5734	rp	-	-	12051354	52977-29-4	-	58849.2	55794.5	84208	89358.2	40150.3	75389.6	114439	131327	88507.8	136633	137474	228820	133950	202967	79932.3	322767	463982	207498	164336	164354	165305	--
MW0139103	Naringenin-7-O-glucoside	C21H22O10	433.113	434.121	2.8406	Flavonoids	Flavonoid	MS2-Search-DB	0.5666	rp	-	HMDB0140590	9910767	529-55-5	-	14274.6	106.3	42889.8	77.55	10219.9	86.53	145.28	220.88	711.08	247.25	162.65	50.27	170.21	2865.56	1438.06	399.16	460.87	4339.23	4628.15	4667.26	4651.77	--
MW0107090	Gly-Pro-Lys	C13H24N4O4	335.146	300.18	9.0926	Amino acid and Its metabolomics	Small Peptide	MS1	0.6515	rp	-	-	24944865	52766-29-7	-	1818.09	2400.64	1936.72	2244.82	1652.28	2494.87	2468.19	1830.92	2580.41	1859.51	1073.16	1999.02	1572.73	2085.57	1330.12	2251.55	1274.74	2011.47	2016.03	1966.74	1920.17	--
MW0156187	Psychotridine	C55H62N10	729.475	862.516	4.4695	Heterocyclic compounds	Heterocyclic compounds	MS1	0.5812	rp	C09233	-	171175	52617-25-1	-	312.85	2043.41	2340.24	862.21	840.22	1415.14	855.74	1006.2	1061.64	1023.79	1741.47	1049.51	1169.03	1075.82	1231.05	1058.87	1017.08	1164.41	598.43	623.15	521.37	--
MW0012817	1-Hexadecyl lysophosphatidic acid	C19H41O6P	436.283	396.264	9.1005	GP	LPA	MS2-Search-DB	0.5723	rp	-	HMDB0062325	11825433	52603-03-9	-	345904	154264	679954	537645	127683	360980	429791	532479	339365	488280	458150	1.13965e+06	595679	923777	409736	1.83076e+06	2.18467e+06	985346	788154	789520	790499	--
MEDN0239	D-Gluconic Acid	C6H12O7	195.051	196.058	0.7805	Carbohydrates and Its metabolites	Carboxylic acids and derivatives	MS2-Search-Local	0.7441	rp	C00257	HMDB0000625	10690	526-95-4	-	419839	191164	282780	312455	297472	223699	615167	710120	329765	547912	605987	679661	394912	1.47249e+06	2.30566e+06	1.54054e+06	1.39328e+06	810676	866533	866399	864728	ko00030,ko01100,ko01200
MW0063704	Sulfaphenazole	C15H14N4O2S	313.078	314.084	11.6895	Heterocyclic compounds	Heterocyclic compounds	MS1	0.7344	rp	D01954	HMDB0015667	5335	526-08-9	-	9675.86	5470.96	707.49	563.94	480.16	396.36	956.52	2285.85	584.2	352.37	249.63	477.45	873.5	4246.42	3050.97	3594.46	3615.82	3433.7	11914.9	11815.7	11778.4	--
MW0111424	(3-Amino-4,6-dimethylthieno[2,3-b]pyridin-2-yl)(phenyl)methanone	C16H14N2OS	317.05	282.083	4.9527	Aldehyde,Ketones,Esters	Ketones	MS1	0.7306	rp	-	-	683024	52505-58-5	-	62.74	115.76	116.4	149.68	59.44	106.98	542.01	33.9	663.88	109.18	46.14	56.33	631.96	69.74	1105.32	81.51	679.64	333.57	405.24	411.01	385.48	--
MW0106706	Flucloxacillin	C19H17ClFN3O5S	452.049	453.056	0.7971	Heterocyclic compounds	Heterocyclic compounds	MS1	0.6575	rp	C11748	HMDB0014446	21319	5250-39-5	-	1250.35	4641.82	5799.71	1143.29	7730.02	1545.64	5435.09	13665.6	649.32	8113.08	4066.09	1064.51	1527.94	10967.4	1424.38	4568.99	6192.79	4897.32	4997.65	5000.77	4805.95	--
MW0154978	Penicillin N;Adicillin	C14H21N3O6S	413.112	359.115	5.8945	Others	Medicine	MS2-MetDNA	0.8014	rp	C06564	-	71724	525-94-0	-	15702.3	11763.9	13782.5	17211	14453.5	16151.2	6543.55	4833.52	15317.2	10828	22659.4	4912.9	11744.8	8001.19	10516.7	11390.4	11664.9	8746.23	15008.1	14956.5	15007.5	ko00311,ko01100
MW0006430	Buprenorphine	C29H41NO4	466.294	467.304	8.908	Benzene and substituted derivatives	Benzene and substituted derivatives	MS2-Search-DB	0.585	rp	C08007	HMDB0015057	644073	52485-79-7	-	32268	76449.3	46538.6	80391.7	123972	20140.8	57324.9	68176.1	56813.5	127427	52919.8	153281	25946.1	50918	69063.8	70748.1	37083	72900.2	69752.1	69165.2	70048.3	--
MW0125437	N-(5-Methyl-3-isoxazolyl)isonicotinamide	C10H9N3O2	238.035	203.07	4.054	Alcohol and amines	Amines	MS1	0.9157	rp	-	-	821533	5246-84-4	-	26415.5	20044	17857.5	17002.9	14626.8	25994.8	24994	15424	31787.7	21542.1	44771.2	12236.1	25697.7	21839.6	42075.9	21584.6	23888	30470.9	27942.2	28251.3	28294.1	--
MW0116440	1-(4-Hydroxyphenyl)-4,5-dihydro-1H-1,2,3,4-tetrazole-5-thione	C7H6N4OS	164.986	194.026	0.868	Aldehyde,Ketones,Esters	Ketones	MS1	0.9542	rp	-	-	3034725	52431-78-4	-	116744	124347	32592.6	17322.5	61669.6	32940.1	40003.6	159691	20628.3	29543.6	78354	57247	104089	121073	39798.4	27400.5	31563.2	134007	68739.2	69073.6	68940.2	--
MW0168224	Debromoaplysiatoxin	C32H48O10	627.292	592.325	4.5941	Heterocyclic compounds	Heterocyclic compounds	MS1	0.9694	rp	C05148	-	440576	52423-28-6	-	5311.88	8118.58	7972.6	5966.37	10313.6	6692.27	3235.52	3456.25	3796.11	6314.39	6598.43	4300.72	6395.72	5398.3	4806.66	6635.87	3426.93	5003.75	6804.11	6836.22	7001.62	--
MW0158813	Undecylprodigiosin;2-((3-Methoxy-5-(1H-pyrrol-2-yl)-2H-pyrrol-2-ylidene)methyl)-5-undecyl-1H-pyrrole	C25H35N3O	392.262	393.278	8.9002	Amino acid and Its metabolomics	polypeptide	MS1	0.6621	rp	C12023	-	135433360	52340-48-4	-	20206.6	33744.3	42024.7	25657.7	56567.8	22850.2	10929.7	13442	13361.6	22824.1	31844.2	29351.8	25737.7	259660	225851	23494.3	14159	19627.2	25044.4	24887.4	24890.9	ko01100
MW0149033	Ethyl 3-(N-butylacetamido)propionate;Ethyl butylacetylaminopropionate	C11H21NO3	214.144	215.152	4.727	Aldehyde,Ketones,Esters	Esters	MS1	0.9911	rp	C18830	-	104150	52304-36-6	-	64202.6	60856.1	59818.9	65092.8	65596.5	58187.2	61747.4	59709.1	57137.1	61135.7	57225.5	72556.8	75053.7	67343.4	61855.2	65535.3	71083.1	62864.1	56331.1	56783.1	56364.9	--
MW0001812	2-(3,4-Dichlorobenzoyl)benzoic acid	C14H8Cl2O3	330.941	293.985	5.0898	Benzene and substituted derivatives	Benzene and substituted derivatives	MS1	0.5514	rp	-	-	793356	52187-03-8	-	2176.06	1040.49	1025.31	863.42	696.96	1033.25	1424.62	4096.18	1450.08	768.78	1906.23	2183.12	1631.08	1432.89	111.81	1549.55	687	1765.92	2078.29	2177.67	2096.84	--
MW0052677	Ethyl 2-cyano-4,4-diethoxybutanoate	C11H19NO4	211.097	229.131	3.3676	Aldehyde,Ketones,Esters	Esters	MS1	0.7193	rp	-	-	4151505	52133-67-2	-	16265.2	24591.5	32127.8	15342.7	25134.9	24594	12689.5	16243.3	21301.6	17715	18015.3	9874.99	25286.3	23617.9	27153	17143.5	23237.6	14951.8	21223	21320	21106.7	--
MW0103480	Apigenin	C15H10O5	269.045	270.053	4.5027	Flavonoids	Flavonoid	MS2-Search-DB	0.707	rp	C01477	HMDB0002124	5280443	520-36-5	-	20151.7	44331.6	138237	7768.74	10604.4	15538.2	48102.4	46938.6	43397.7	63087	233164	32326	256851	54785.5	101663	17271.8	70351.2	85708.6	74590	74898.9	74904	ko01100
MW0106692	Famphur	C10H16NO5PS2	324.016	325.021	4.1122	Benzene and substituted derivatives	Benzene and substituted derivatives	MS1	0.5831	rp	C18658	-	5859	52-85-7	-	1813.94	1856.52	3114.02	1860.8	2286.75	2607.14	1730.48	2153.83	1979.65	2700.19	2241.5	3573.46	2719.21	3104.49	2717.75	3716.78	4641.68	3487.34	2722.41	2635.67	2755.62	--
MW0109846	Thiotepa	C6H12N3PS	224.02	189.049	2.0347	Heterocyclic compounds	Heterocyclic compounds	MS1	0.6888	rp	C07641	HMDB0015576	5453	52-24-4	-	17265	21152.9	3216.77	16622.5	25851	27031.5	18576	13200.3	25694.5	12136.8	19325.7	6952.39	23322.5	13270.9	7117.67	2109.27	3810.48	9835.91	18169.1	18404.7	18393.8	ko05204
MW0110301	Tyr-Pro	C14H18N2O4	277.119	278.127	2.0016	Amino acid and Its metabolomics	Small Peptide	MS2-Search-Local	0.679	rp	-	-	11902950	51871-47-7	-	116368	55375.7	124595	45585.5	65387.1	88005.1	35724.6	49888.3	162455	68036.4	112694	95214.3	66786.6	77228.4	161818	229974	192135	122324	111673	111274	111739	--
MW0005413	5-(4-Bromophenyl)isoxazole-3-carboxylic acid methyl ester	C11H8BrNO3	279.962	280.969	2.2677	Benzene and substituted derivatives	Benzene and substituted derivatives	MS1	0.7349	rp	-	-	4569957	517870-15-4	-	119.22	2643.75	247.33	1723.68	1582.77	1677.67	548.52	1111.55	1563.9	2277.91	2637.87	399.38	2153.64	1042.61	812.72	835.04	2032.67	304.43	1083.22	1253.48	1336.5	--
MW0121660	5-Nitro-2-(2-pyridinyl)-1H-benzimidazole	C12H8N4O2	223.02	240.065	12.0967	Benzene and substituted derivatives	Benzene and substituted derivatives	MS1	0.9831	rp	-	-	100489	51759-60-5	-	135178	134821	94820.6	104901	91347.3	97649.1	92151.6	104810	98961.9	80794.4	84683.9	104858	96667.3	83293.7	102300	73675.8	100030	89253.7	91856.1	89289.2	90354.4	--
MW0153920	Minosaminomycin	C25H46N8O10	617.328	618.334	5.8262	Heterocyclic compounds	Heterocyclic compounds	MS1	0.7229	rp	C17969	-	46174013	51746-09-9	-	7564.11	6614	6827.91	4470	7658.41	5127.65	2925.98	2203.39	715.84	8269.72	917.17	6173.83	7050.1	4336.1	3891.48	2762.33	1772.07	5650.39	5888.98	6023.89	5953.96	--
MW0009904	Thidiazuron	C9H8N4OS	201.025	220.042	12.1401	Benzene and substituted derivatives	Benzene and substituted derivatives	MS2-Search-DB	0.5544	rp	C18812	-	40087	51707-55-2	-	418687	400681	407671	515823	402950	435541	405739	423212	394010	403729	416545	569396	427106	379667	428075	386193	415757	400464	403358	402439	402446	--
MW0123253	Cefatrizine	C18H18N6O5S2	266.004	462.078	0.7553	Heterocyclic compounds	Heterocyclic compounds	MS1	0.574	rp	D02406	-	6410758	51627-14-6	-	38319.1	114043	78109.9	102066	139288	64085.1	79038.3	79399.1	45166.6	115118	81801.4	49538.2	88729.6	90687.1	46740.8	56072.5	62187.6	84343.2	77251.8	77409.8	77408	--
MW0014875	5α-Dihydrocortisol	C21H32O5	399.194	364.225	5.9575	Alcohol and amines	Alcohols	MS1	0.9984	rp	-	-	12816693	516-41-6	-	14310.4	16553.4	22048.9	21682.6	8875.16	20113.1	15584.5	2851.75	23117.6	21843.9	29913.1	15686.2	23196.2	19871.7	357330	25985.1	19047.7	17359.8	20814.2	20606.2	20513.7	--
MW0114871	Metocurine	C40H48N2O6	607.35	652.351	7.8676	Alcohol and amines	Polyamines	MS1	0.7216	rp	C07919	HMDB0015429	21233	5152-30-7	-	4755.63	2642.81	3434.82	2751.44	2796.54	3418.39	2873.53	1555.26	2333.52	3061.79	1643.85	2866.94	3297.52	3892.74	8307.55	5489.72	4306.15	3648.36	3311.64	3356.96	3302.46	--
MW0115981	(6-Chloro-2-hydroxy-4-phenyl-3-quinolinyl)acetic acid	C17H12ClNO3	348.025	313.051	3.5358	Organic acid And Its derivatives	Organic acid And Its derivatives	MS1	0.6609	rp	-	-	921795	51505-10-3	-	5442.2	4618.73	6028.81	184.19	5586.75	4794.03	169.39	5667.78	17532.3	11325.5	3295.18	5868.65	6489.05	6926.11	6254.78	7137.48	6977.27	6887.63	6201.94	6180.77	6199.94	--
ZINC3881341	(1R,2R,4Ar,8aS)-1-[(3S)-3-hydroxy-3-methylpent-4-enyl]-2,5,5,8a-tetramethyl-3,4,4a,6,7,8-hexahydro-1H-naphthalen-2-ol	C20H36O2	251.201	308.272	10.3685	Alcohol and amines	Alcohols	MS1	0.9679	rp	-	-	6565900	515-03-7	-	266335	172039	360424	229550	226105	211712	274483	466833	238608	370261	702797	383592	403599	783316	192956	729370	553174	357306	394787	407751	406405	--
MW0123331	Cimetidine	C10H16N6S	287.087	252.116	1.325	Heterocyclic compounds	Heterocyclic compounds	MS1	0.8758	rp	C06952	HMDB0014644	2756	51481-61-9	-	49624.9	40433.7	23107.8	26720.4	31091.3	61057.8	33587	2771.51	39506.7	3812.45	24865.4	18893.4	33625.6	8078.61	10613.9	9447.58	673.41	14176.7	22974.2	22971.3	22659.1	--
MW0006793	Diclofop-methyl	C16H14Cl2O4	374.991	340.027	12.3879	Benzene and substituted derivatives	Benzene and substituted derivatives	MS1	0.6866	rp	C11021	-	39985	51338-27-3	-	251113	188183	252538	251370	225800	254774	271806	278408	233359	270687	210856	268710	269644	258456	217048	246645	253816	259554	272601	271184	273914	--
MEDN1113	12-ketolithocholic acid	C24H38O4	389.269	390.277	8.0172	Bile acids	Bile acids	MS2-Search-Local	0.7811	rp	-	HMDB0000328	3080612	5130-29-0	-	229384	569820	19052.3	374596	475560	344221	155494	83519.1	86542.9	85329.6	69700.4	70646.1	246581	91249.2	94879.5	73725.4	52176.9	135342	207276	205826	207319	--
MW0144966	alpha-Galactosyl-(1-6)-alpha-galactosyl-(1-6)-alpha-galactosyl-(1-6)-alpha-galactosyl-(1-6)-alpha-glucosyl-(1-2)-beta-fructose;Ajugose	C36H62O31	1025.29	990.327	0.7862	Carbohydrates and Its metabolites	Sugars	MS1	0.9408	rp	C08238	-	441421	512-72-1	-	2512.97	286.7	1350.2	902.78	675.65	875.64	1730.49	1805.15	502.31	1338.54	908.02	5469.68	1138.67	1275.99	3472.92	1189.42	1692.44	2786.15	2198.02	2209.02	2280.04	--
MW0115054	Octaethylene glycol	C16H34O9	354.189	370.22	9.2104	Alcohol and amines	Alcohols	MS1	0.6259	rp	-	HMDB0094680	78798	5117-19-1	-	764.41	1833.59	377.21	622.4	1428.68	825.9	1891.84	1412.05	480.88	1389.23	9078.41	3419.06	2597.42	1109.29	1898.76	1189.42	732	1671.62	1587.56	1533.77	1573.11	--
MW0001224	1-(Diphenylphosphoryl)cyclobutanecarboxylic acid	C17H17O3P	123.045	300.091	3.1725	Benzene and substituted derivatives	Benzene and substituted derivatives	MS1	0.6629	rp	-	-	796963	5116-23-4	-	10164.8	13901.4	21262.5	9059.42	7395.77	6358.43	10900.6	5466.04	4221.9	5111.06	6449.55	6476.78	9597.88	4674.25	6199.15	9501.42	6659.59	3768.71	8379.26	8587.58	8527.78	--
MW0158056	Triethylenemelamine;Trisaziridinyltriazine;2,4,6-Tris(1-aziridinyl)-s-triazine	C9H12N6	203.103	204.112	1.042	Alcohol and amines	Amines	MS1	0.9789	rp	C07642	-	5799	51-18-3	-	15889.9	7705	88171.7	11109	8094.35	11728.2	16036.8	6192.03	35116	18547.1	22046.1	11246.4	30910.5	20482.2	38260	18305.3	16055.9	37848.3	23642	23591.6	23584.3	--
MEDP0434	LPC(17:0/0:0)	C25H52NO7P	1053.66	509.348	9.4081	GP	LPC	MS1	0.9471	rp	-	HMDB0012108	24779463	50930-23-9	-	770.98	1124.09	816.46	832.78	1326.52	1066.18	1109.51	1258.24	1027.14	1240.99	524.31	1503.72	1089.69	1166.79	960.6	1563.73	757.32	1148.76	1358.66	1379.57	1380.29	--
MW0159309	Vasicinol;Pyrrolo(2,1-b)quinazoline-3,7-diol, 1,2,3,9-tetrahydro-,(R)-	C11H12N2O2	203.084	204.09	4.0208	Alcohol and amines	Alcohols	MS1	0.6846	rp	C10743	-	442934	5081-51-6	-	291.49	4323.34	18815.6	476.63	985.69	147.71	169.52	1489.92	669.56	161.55	1466.03	815.26	1653.53	94.63	56657.8	2140.73	2897.73	1985.44	2731.92	2764.6	2867.6	--
MW0151243	Hydrocortisone cypionate	C29H42O6	521.272	486.298	6.9411	Aldehyde,Ketones,Esters	Esters	MS1	0.8726	rp	C08176	-	223253	508-99-6	-	5208.19	64729.6	32599.6	16826.5	14683.2	490.03	111311	1353.64	274407	151731	91243.8	99591.9	109874	107240	3266.73	183903	104503	48826.1	131127	130652	131200	--
MW0155655	Polyphyllin B	C51H82O20	927.531	1014.54	7.4905	Terpenoids	Terpene	MS1	0.8046	rp	-	-	-	50773-42-7	-	2339.27	1354.44	2260.21	514.44	1272.25	1030.77	615.71	1300.53	1296.88	1666.32	1297.85	1514.13	629.44	1377.63	690.97	1987.32	2421.42	1950.07	1609.55	1650.2	1618.64	--
MW0111192	N-Acetyl-p-benzoquinonimine	C8H7NO2	168.046	149.048	1.1863	Alcohol and amines	Amines	MS2-Search-DB	0.5933	rp	-	HMDB0060946	39763	50700-49-7	-	253978	212005	189204	238581	215526	220514	247826	240650	207281	210760	196611	206276	192940	196308	178073	173328	188003	190203	207772	208413	207701	--
MW0118458	2-Chlorobenzyl 7H-purin-6-yl sulfide	C12H9ClN4S	356.999	276.024	0.822	Benzene and substituted derivatives	Benzene and substituted derivatives	MS1	0.9613	rp	-	-	95066	5069-68-1	-	49704.8	99530.2	22088.2	230.57	102316	962.28	29522.7	41833.4	242.88	80034.6	111710	93675	26340.2	129601	183960	315808	262207	128166	103520	103549	102749	--
MW0122728	Acetic acid, 2-[[4-phenyl-6-(trifluoromethyl)-2-pyrimidinyl]thio]-	C13H9F3N2O2S	335.01	314.034	3.8212	Organic acid And Its derivatives	Organic acid And Its derivatives	MS1	0.7091	rp	-	-	801748	506418-83-3	-	291.63	1103.77	1084.54	302.69	303.35	551.82	2672.85	460.88	2209.31	1716.54	6567.92	1136.44	177.96	2306.52	238.9	2980.3	4439.09	1392.67	748.26	984.53	743.19	--
MW0125034	Methyl 1-piperazinecarboxylate	C6H12N2O2	467.26	144.09	1.2209	Aldehyde,Ketones,Esters	Esters	MS1	0.7424	rp	-	-	142729	50606-31-0	-	6460.26	6685.15	7551.52	6838.58	7879.15	7610.81	7083.72	7820.61	8615.69	8899.96	9176.38	7713.8	7677.98	14791.5	3817.08	23925.1	7415.59	1398.47	2478.23	2294.31	2478.25	--
ZINC6920381	Hexacosanoate	C26H52O2	463.378	396.397	9.7084	Aldehyde,Ketones,Esters	Esters	MS1	0.6679	rp	-	HMDB0002356	10469	506-46-7	-	10401.4	15953.8	9550.64	4973.37	16727	1172.54	2796.53	3507.64	3106.1	3667.43	3416.59	3141.65	7179.83	4009.7	3624.55	5432.18	1091.37	6775.72	4926.91	4856.07	4939.83	--
MW0015854	Arachidonic acid	C20H32O2	342.21	304.24	11.0664	FA	FFA	MS2-MetDNA	0.9904	rp	C00219	HMDB0001043	444899	506-32-1	-	602.38	468.6	887.73	1500.89	1224.62	909.49	1458.58	653.01	2719.02	1985.34	3208.36	2084.88	2287.67	2856.37	1472.4	3319.76	3787.51	1656.54	2669.62	2749.26	2678.69	ko00590,ko00591,ko01040,ko01100,ko04216,ko04217,ko04270,ko04611,ko04664,ko04666,ko04723,ko04726,ko04730,ko04745,ko04750,ko04912,ko04913,ko04921,ko04923,ko04925,ko05140,ko05146
MW0168773	arachidic acid	C20H40O2	311.286	312.303	11.315	FA	FFA	MS2-Search-DB	0.7361	rp	C06425	-	10467	506-30-9	-	9887.96	3798.65	9326.92	7960.62	11050.3	5306.63	4189.03	5824.49	5844.69	6171.32	4979.64	9011.7	5466.67	2491.48	8787.48	1375.99	5610.36	5264.39	3873.68	1128.76	3433.6	ko01040
MW0052998	gamma-Linolenic acid	C18H30O2	313.193	278.225	10.6593	FA	FFA	MS2-MetDNA	0.9929	rp	C06426	HMDB0003073	5280933	506-26-3	-	6995.99	5883.5	8476.13	5805.86	5980.93	4655.94	9504.21	7952.93	10010.5	6716.39	11232.6	10442.5	10381.2	14198.5	6666.89	14114.2	13178	7592.03	8361.57	8254.06	8381.31	ko00591,ko01040,ko01100
MEDN1112	16-Hydroxyhexadecanoic acid	C16H32O3	271.227	272.235	8.8156	FA	FFA	MS2-Search-Local	0.8057	rp	-	HMDB0006294	10466	506-13-8	-	178948	608358	467151	375136	478705	368883	470974	425033	129611	392912	849485	266254	1.03495e+06	406798	141996	229325	77444.2	352048	403937	402041	404092	--
MW0053863	Heptadecanoic acid	C17H34O2	305.224	270.256	9.4214	FA	FFA	MS2-MetDNA	0.9703	rp	-	HMDB0002259	10465	506-12-7	-	2056.5	202.63	422.74	1924.63	1412.05	1993.75	2873.5	5360.86	2820.59	1296.86	1632.38	1458.65	2598.62	4123.37	2176.73	1439.27	2734.96	2563.55	2188.27	2203.38	2186.52	--
MW0005964	Acifluorfen	C14H7ClF3NO5	463.936	360.997	5.7661	Benzene and substituted derivatives	Benzene and substituted derivatives	MS1	0.6962	rp	C22041	HMDB0037112	44073	50594-66-6	-	11442.4	3285.77	9936.57	6378.47	4447.26	6298.59	6932.01	6671.45	4781.98	6432.83	10784.1	6434.37	9511.46	3830.25	2164.51	7163.95	9716.54	6750.85	6423.4	6410.73	6560.41	--
MW0147478	Cicutoxin	C17H22O2	257.149	258.162	2.831	Alcohol and amines	Alcohols	MS1	0.554	rp	C08402	-	25265910	505-75-9	-	5147.89	4722.53	13565.5	419.55	3983.42	4551.08	2703.25	7084.61	1858.49	2826.7	1436.2	1872.02	3981.23	8210.42	13005.4	5346.22	6775.81	12441.6	4329.69	4523.64	4249.37	--
MW0053899	Hexadecanedioic acid	C16H30O4	285.207	286.214	8.3409	FA	FFA	MS2-Search-Local	0.7943	rp	C19615	HMDB0000672	10459	505-54-4	-	52237.4	36201.2	73272.6	21490.6	50874.6	50399.5	45371.5	32834.9	75170.8	28085.2	32441.9	15827.4	77196.1	88518.9	67783.4	47861.4	101580	112192	54254.9	54456.2	54408.1	ko01100
MW0011832	1,11-Undecanedicarboxylic acid	C13H24O4	243.16	244.167	3.9045	FA	FFA	MS2-Search-DB	0.705	rp	-	HMDB0002327	10458	505-52-2	-	70910.3	81086.4	94789.7	51624.6	97384.1	92274.6	43270.1	50408.1	133903	62532.1	99920.2	56065.1	83995.7	72818.7	44168.5	76438.9	71320.6	12764.2	74746.2	74906.9	74905	--
MW0063692	Suberic acid	C8H14O4	174.085	174.089	3.8131	FA	FFA	MS2-MetDNA	0.9987	rp	C08278	HMDB0000893	10457	505-48-6	-	12615.1	25650.3	17319.1	14943.6	24519.3	25617.9	14577.4	20671.5	18329.5	15998.2	23197.9	11226.4	25626.8	28362.5	138480	19653.9	27078.2	16360.4	27823.2	28361.4	28332	--
MW0127291	3-(Methylthio)-1-propanol	C4H10OS	317.139	106.045	4.0623	Alcohol and amines	Alcohols	MS1	0.9855	rp	-	HMDB0031716	10448	505-10-2	-	32441.4	30274.7	25615.4	21525	15186.1	32424.7	14554.1	15102.7	17219.8	18192.5	4354	14182.2	22338.5	14857.3	3111.66	11575.7	19830.4	22614.4	22970.6	23150.2	22621.8	--
MW0122896	Apixaban	C25H25N5O4	504.191	459.191	0.8471	Heterocyclic compounds	Heterocyclic compounds	MS1	0.6373	rp	D03213	-	10182969	503612-47-3	-	1054.56	1111.63	2965.88	260.55	1150.29	744.17	493.54	909.88	1828.71	463.45	1174.96	416.94	1182.31	1130.5	1316	1165.91	1251.83	1877.33	1252.33	1333.47	1129.24	--
MW0133601	4-Chloro-2-oxo-2H-chromene-3-carbaldehyde	C10H5ClO3	644.934	207.993	12.2596	Aldehyde,Ketones,Esters	Aldehydes	MS1	0.7069	rp	-	-	737580	50329-91-4	-	136.58	299.44	585.22	601.61	240.64	411.48	1362.7	947.32	403.96	809.3	1169.73	366.79	427.08	1054.45	1027.07	621.24	449.6	471.47	467.54	463.33	486.74	--
MW0054155	Isovaleric acid	C5H10O2	103.066	102.068	4.3446	FA	FFA	MS2-MetDNA	0.9812	rp	C08262	HMDB0000718	10430	503-74-2	-	2472.56	2260.51	2836.16	2160.02	2324.37	2464.5	2088.24	424.86	1920.19	2296.86	3522.26	2610.4	3438.18	1878.43	1632.52	5932.82	3116.41	1818.46	2753.52	2756.68	2791.25	ko04974
MEDN0025	3-Hydroxy-3-Methylpentane-1,5-Dioic Acid	C6H10O5	202.072	162.053	1.1784	Amino acid and Its metabolomics	Amino acid derivatives	MS2-Search-Local	0.6472	rp	C03761	HMDB0000355	-	503-49-1	-	38511.4	41001.8	57625.5	27765.9	49737.3	33033.4	34157.3	30146.5	37706.4	28762.6	37273.6	29914.4	46974.6	35120.9	22090.8	40948	28505.5	60225.6	42146.8	42184.5	41393	--
MW0169670	Phytomonic Acid	C19H36O2	295.264	296.272	10.0445	Organic acid And Its derivatives	Organic acid And Its derivatives	MS2-Search-DB	0.6006	rp	-	-	10417	503-06-0	-	800712	417312	433907	718564	535899	765885	264382	707715	744004	515816	569295	925249	662398	964012	923267	426872	730837	784683	284214	3785	14955	--
MW0055112	Monocaproin	C9H18O4	189.113	190.12	2.9642	GL	MG	MS1	0.664	rp	-	-	164635	502-53-4	-	2054.59	4225.12	4185.39	5908.79	5407.2	5370.88	2566.76	3608.12	3269.33	3830.59	15119.9	2505.81	4477.31	3223.05	7841.25	2343.24	5582.75	3096.88	8748.1	8696.22	10587.5	--
MEDP0101	P-Coumaric Acid	C9H8O3	180.066	164.047	1.146	Benzene and substituted derivatives	Phenolic acids	MS2-Search-Local	0.6957	rp	C00811	HMDB0002035	637542	501-98-4	-	556994	215002	1.04588e+06	222858	221721	295372	446080	223464	636041	629661	438422	301910	434251	547871	822474	913614	825437	548447	472033	469418	471154	ko00130,ko00350,ko01100
MW0007339	Hydrocinnamic Acid	C9H10O2	149.061	150.068	5.4166	Benzene and substituted derivatives	Benzene and substituted derivatives	MS2-Search-Local	0.7619	rp	C15513	HMDB0031310	8785	501-52-0	-	1.75142e+06	755650	1.01244e+06	422744	714016	1.34406e+06	1.25895e+06	1.10733e+06	645539	1.49053e+06	3.11851e+06	1.36366e+06	4.19233e+06	1.29019e+06	3.21605e+06	1.35976e+06	2796365	2.51601e+06	1.6943e+06	1.69278e+06	1.69279e+06	--
MEDN1575	Rhapontigenin	C15H14O4	257.082	258.089	6.1654	Organic acid And Its derivatives	Organic acid And Its derivatives	MS2-Search-DB	0.6252	rp	-	HMDB0031842	5320954	500-65-2	-	442578	297207	97824.7	146536	570311	335750	693834	41397.9	186734	219075	312375	34553.9	192591	521765	206058	67482.4	109178	144664	267444	266850	266855	--
MW0114227	D-Glucose	C6H12O6	215.032	180.063	0.7761	Carbohydrates and Its metabolites	Sugars	MS2-Search-Local	0.7001	rp	C00031	HMDB0000122	5793	50-99-7	-	2.84314e+06	1.72542e+06	1.70851e+06	2.39961e+06	1.50504e+06	1.58543e+06	2.83196e+06	3.35999e+06	2.165e+06	2.9461e+06	2.9655e+06	4.62075e+06	3.12098e+06	3.47255e+06	3.95015e+06	3.14403e+06	3.4371e+06	3.81766e+06	3.40622e+06	3.43307e+06	3.43396e+06	ko00010,ko00030,ko00052,ko00500,ko00520,ko00524,ko01100,ko02010,ko04066,ko04068,ko04152,ko04742,ko04910,ko04911,ko04917,ko04922,ko04930,ko04931,ko04932,ko04933,ko04973,ko04976,ko04978,ko05230,ko05415
MW0103670	Thymidine	C10H14N2O5	241.082	242.09	1.9164	Nucleotide And Its metabolomics	Nucleotide and Its metabolomics	MS2-Search-Local	0.7977	rp	C00214	HMDB0000273	5789	50-89-5	-	286539	172545	168821	140191	148674	371891	232022	89082.1	287369	39338.1	177082	317276	407457	150364	261696	303453	70560.3	178134	215843	215843	216019	ko00240,ko01100
MW0002424	2.4-Dichlorobenzoic acid	C7H4Cl2O2	189.956	189.959	1.0229	Benzene and substituted derivatives	Benzene and substituted derivatives	MS2-Search-DB	0.5722	rp	C06670	-	5787	50-84-0	-	309748	195058	171728	236778	176935	233078	237085	230461	229905	189898	146714	177041	194775	181845	231125	119498	155526	155773	174743	176560	173726	ko01100
MEDN0213	D-Sorbitol	C6H14O6	163.061	182.079	0.8498	Carbohydrates and Its metabolites	Sugar alcohols	MS2-Search-Local	0.6716	rp	C00794	HMDB0000247	5780	50-70-4	-	306846	145464	568617	115488	154682	188935	151063	149367	254728	309171	103457	126378	169938	309199	152940	254317	326971	800775	251458	251518	251697	ko00051,ko00052,ko01100,ko02010,ko05415
MW0009082	Niclosamide	C13H8Cl2N2O4	428.947	325.986	5.7711	Benzene and substituted derivatives	Benzene and substituted derivatives	MS1	0.993	rp	D00436	HMDB0015679	4477	50-65-7	-	23405	5662.09	23391.2	10411.5	10691.7	14815.8	11429.8	11497	10842.2	11476.3	22859	11837.6	21227.3	8625.67	8192.68	16431.7	20720.2	16199.9	16412.1	16565.2	16568	--
FDATN01419	Chloroquine Phosphate	C18H32ClN3O8P2	486.084	515.135	8.32	Others	FDA	MS1	0.6354	rp	-	-	64927	50-63-5	-	2088.27	1173.04	2077.38	1566.67	1877.35	2041.7	247.16	793.65	1018.63	182.29	800.95	864	411.63	835.89	1024.53	829.13	829.09	813.87	692.2	672.41	709.65	--
MW0168962	Cocaine	C17H21NO4	320.169	303.147	4.8267	Aldehyde,Ketones,Esters	Esters	MS2-MetDNA	0.9791	rp	C01416	-	-	50-36-2	-	7693.07	9985.2	7968.08	4988.39	13578.3	4127.61	2226.78	3345.24	3317.65	4791.92	3941.28	4129.16	5192.13	2996.56	3269.45	2605.31	2199.33	2868.53	5245.98	5237.97	5160	ko01100
MEDN0285	2-Methylsuccinic Acid	C5H8O4	131.035	132.042	2.1039	Organic acid And Its derivatives	Organic acid And Its derivatives	MS2-Search-Local	0.8295	rp	C08645	HMDB0001844	10349	498-21-5	-	161700	74516.6	480471	56498.9	118111	90893.7	253484	409845	207331	167950	331055	491169	331094	156629	137277	208139	169320	402879	233309	233788	234759	--
MW0113206	5-Bromo-2-hydroxy-3-(trifluoromethoxy)benzaldehyde	C8H4BrF3O3	282.918	283.93	2.1015	Benzene and substituted derivatives	Benzene and substituted derivatives	MS1	0.6117	rp	-	-	2779279	497959-32-7	-	2195.23	1063.02	2234.25	760.33	2440.28	795.61	4594.99	7030.76	2109.56	2901.73	4455.95	10231	3899.42	1261.1	1052.94	804.42	934.61	3392.36	2950.4	2979.75	2875.68	--
MW0153430	Megalomicin C1	C48H84N2O17	1012.58	960.577	9.0641	Aldehyde,Ketones,Esters	Esters	MS1	0.5973	rp	C11987	-	443562	49669-76-3	-	1031.84	1474.29	1337.59	203.44	1088.29	1014.82	336.91	517.73	1194.78	825.39	3329.36	147.41	1593.58	1444.36	2176.38	1802.98	695.88	1472.01	862.03	841.72	853.78	--
MW0116042	(R)-5-(Chloromethyl)-3-(3-fluoro-4-morpholinophenyl)oxazolidin-2-one	C14H16ClFN2O3	297.047	314.083	8.474	Aldehyde,Ketones,Esters	Ketones	MS1	0.6724	rp	-	-	46176945	496031-57-3	-	2983.02	2520.68	2333.12	2493.53	2213.86	2382.21	2396.57	2321.81	2257.03	2078.67	2070.29	2173.13	2680.24	2424.62	2163.12	2368.6	2938.54	2307.29	17491	17095.7	17463.8	--
MEDL01999	9,10,18-Trihydroxystearic acid	C18H36O5	331.249	332.256	5.8073	FA	FFA	MS2-Search-Local	0.7204	rp	C19621	HMDB0034295	5282938	496-86-6	-	51102.9	92103.2	129281	28787.5	46958.5	131737	128895	145832	76500.6	46934	79907.2	9492.57	241597	193026	71956.7	100953	103088	217144	110791	110815	111651	--
MW0154890	Pantetheine;(R)-Pantetheine	C11H22N2O4S	277.122	278.13	2.8323	Alcohol and amines	Polyamines	MS1	0.9397	rp	C00831	HMDB0003426	439322	496-65-1	-	11564.4	4717.36	23413.2	25647.2	6502.82	21089.2	9057.97	21850.1	13712.7	3020.48	6106.4	29743.5	8868.1	6594.65	6731.7	8848.62	7985.46	6700.14	13107.1	13101.4	12964	ko00770
FDATN01369	Saroglitazar	C25H29NO4S	292.114	439.182	1.8442	Others	FDA	MS1	0.7102	rp	-	-	60151560	495399-09-2	-	6527.34	14515.2	12691.2	5813.07	6915.03	7857.86	8422.42	10140.7	24451.4	15477.7	14181.7	5315.35	6020.65	10019	13470.2	7383.84	4653.57	19675	12611.8	12423.5	12619.6	--
MW0154145	N2,N5-Dibenzoyl-L-ornithine;L-Ornithuric acid	C19H20N2O4	169.061	340.142	0.7719	Benzene and substituted derivatives	Benzene and substituted derivatives	MS1	0.7085	rp	C03712	-	184849	495-46-5	-	4185.44	2057.16	35616.7	3969.96	2467.47	4777.57	4153.68	293.5	1688.86	800.72	3652.31	1279.57	3866.79	1195.12	2606.7	1596.47	1780.77	3623.49	5303.25	5359.91	5270.96	--
MEDL02208	Nornicotine	C9H12N2	281.088	148.1	1.9269	Alkaloids	Alkaloids	MS1	0.997	rp	C06524	HMDB0001126	412	494-97-3	-	18857.9	25297.9	8945.59	6658.45	30775.9	22227.6	20779	18355.6	16332.1	20924.8	9015.85	12141.3	20411.6	16033.1	2659.44	15450.7	4864.8	25236.7	17761.8	17936.1	17949.8	--
MEDP1186	Methyl 2-pyrrolidone-5-carboxylate	C6H9NO3	142.051	143.058	0.8754	Aldehyde,Ketones,Esters	Esters	MS1	0.735	rp	-	-	-	4931-66-2	-	78962.8	52474.7	76795.3	54683	62781.2	79454.8	44185.2	58398.2	70324.7	44844.5	72972.5	56588.5	85829.7	50588.3	74655.9	52168.5	44813.7	95379	64008.8	63341.6	63292.6	--
MW0008523	N-(Naphthalen-1-ylcarbamothioyl)benzamide	C18H14N2OS	341.051	306.083	0.6969	Benzene and substituted derivatives	Benzene and substituted derivatives	MS1	0.709	rp	-	-	701017	4921-84-0	-	4761.78	234.27	8187.52	1131.43	2332.94	3224.69	3059.79	2048.04	3691.5	220.92	549	2118.65	2512.53	1799.39	632.57	1878.22	1710.14	2100.65	1841.96	1919.75	1922.79	--
MEDP0319	Kynurenic Acid	C10H7NO3	188.035	189.043	2.1252	Amino acid and Its metabolomics	Amino acid derivatives	MS2-Search-Local	0.7362	rp	C01717	HMDB00715	3845	492-27-3	-	232256	354002	277121	163010	347469	347811	215023	277128	254990	225039	255174	238943	321436	303304	241190	163623	287044	82208.1	284271	290193	289873	ko00380,ko01100
MW0121754	6-(5-Bromo-2-hydroxyphenyl)-2-keto-4-phenyl-1H-pyridine-3-carbonitrile	C18H11BrN2O2	336.965	366	3.1152	Heterocyclic compounds	Heterocyclic compounds	MS1	0.7132	rp	-	-	1235170	491871-58-0	-	2492.65	1457.69	403.63	1979.95	1035.5	2727.82	2260.87	3144.45	2587.47	1697.33	3084.59	2159.41	2225.11	3064.57	830.72	1912.52	1562.96	1495.83	1931.83	2028.32	2116.73	--
MW0117152	1-Hydroxyisoquinoline	C9H7NO	116.05	145.053	4.5276	Aldehyde,Ketones,Esters	Ketones	MS1	0.7355	rp	C06324	-	10284	491-30-5	-	8425.65	9531.35	6274.16	7381.23	6707.97	9396.68	7544.56	4346.11	9019.68	7480.46	15153.5	6158.48	10910	5994.73	8870.31	6112.62	6382.7	8121.99	9336.93	9337.53	9256.33	--
MW0137856	Daidzein	C15H10O4	253.05	254.058	4.9619	Flavonoids	Isoflavones	MS2-Search-Local	0.5806	rp	C10208	HMDB0003312	5281708	486-66-8	-	40514.1	16780.2	112082	18245	11845.7	59496.6	191583	33952.6	337203	77371.1	101202	41901.2	230395	81033.5	475121	92891	273085	79209.8	132598	133340	133395	ko01100
ZINC13514961	3-(4-Methoxyphenyl)-7-[(2R,3R,4S,5S,6R)-3,4,5-trihydroxy-6-(hydroxymethyl)oxan-2-yl]oxychromen-4-one	C22H22O9	413.093	430.126	4.3033	Aldehyde,Ketones,Esters	Ketones	MS1	0.6758	rp	-	-	5320293	486-62-4	-	12255.2	18978	20306	12199.2	17732	16252.1	11188	12835.5	11780	12104.8	16117.2	11024.6	14768	15735.2	11544.7	10668.8	14153.9	9789.83	13598.3	13637.7	13760.4	--
MW0147349	Chaksine	C22H38N6O4	449.29	450.296	7.7179	Heterocyclic compounds	Heterocyclic compounds	MS2-Insilico	0.5121	rp	C09940	-	135438603	486-53-3	-	258940	314165	152325	120606	256683	119793	81851	58384.4	37303.8	65415.7	48838.8	19891.6	111813	44802.9	56103.8	53631.2	44092.8	61194.1	106544	106754	107355	--
MEDP0760	9-Fluorenone	C13H8O	217.002	180.058	13.8997	Aldehyde,Ketones,Esters	Ketones	MS2-Search-DB	0.5199	rp	C06712	-	10241	486-25-9	-	233437	1.43689e+06	2.74142e+06	2.96404e+06	6.68742e+06	838074	510955	685348	1.16951e+06	649866	1.12235e+06	519149	334872	728523	1.03346e+06	861120	6.59211e+06	1.16141e+06	681321	705032	736882	ko01100
MEDN0624	5'-Adenylyl sulfate(APS)	C10H14N5O10PS	411.994	427.02	4.9763	Nucleotide And Its metabolomics	Nucleotide and Its metabolomics	MS1	0.95	rp	C00224	HMDB0001003	-	485-84-7	-	9258.81	7622.97	9835.24	7122.38	10013.3	8804.69	1874.13	4843.08	1862.22	3102.33	5548.87	3613.99	3767.48	1336.16	9990.11	3165.53	3613.28	968.56	5807.4	5943.25	5837.67	ko00230,ko00261,ko00920,ko01100
MW0000244	Emetine	C29H40N2O4	435.307	480.299	9.5708	Benzene and substituted derivatives	Benzene and substituted derivatives	MS1	0.8733	rp	-	-	9426	483-18-1	-	257.23	819.75	1124.2	718.83	974.61	566.4	275.6	86.82	353.14	389.37	618.73	197.64	787.83	5238.11	10613.3	12638.7	7755.07	1484.91	2780.05	2580.82	2750.94	--
MW0139096	Naringenin	C15H12O5	271.06	272.068	5.5414	Flavonoids	Flavonoid	MS2-Search-DB	0.5944	rp	C00509	HMDB0002670	439246	480-41-1	-	21534.3	8082.86	380550	17663.2	16979.1	13556.5	23180.2	7614.45	17074.4	24878.7	22600.1	67043.9	10874.3	15431.7	26831.6	85640.9	229138	31774.1	54366.3	54367.2	54478.2	ko01100
MW0052470	Dodecanoic acid, 12-[[(cyclohexylamino)carbonyl]amino]-	C19H36N2O3	385.274	340.273	9.0429	FA	FFA	MS1	0.6748	rp	-	-	22978774	479413-68-8	-	11493.3	4757.53	12211	7289.69	6807.61	2780.03	312.38	451.13	2070.52	547.64	1762.78	302.17	404.9	1775.42	122.91	812.96	711.62	1155.72	2086.79	2153	2154.77	--
MW0004808	4-Chloro-2-fluoro-5-sulfamoylbenzoic acid	C7H5ClFNO4S	289.92	252.961	3.863	Benzene and substituted derivatives	Benzene and substituted derivatives	MS1	0.9515	rp	-	-	12462572	4793-22-0	-	8387.12	22430.6	14984.7	5505.86	17594.2	6299.65	35219.5	10210	18402.2	39669.1	101461	25241.6	41537	15330.4	9301.36	64446.3	26573.7	70326.6	31277.3	31326.9	31287.1	--
MW0108725	N-cis-Hexadec-9-enoyl-L-homoserine lactone	C20H35NO3	372.23	337.262	8.8736	Aldehyde,Ketones,Esters	Esters	MS1	0.7084	rp	-	-	71684635	479050-94-7	-	3443.28	3198.8	4682.68	3972.02	3190.01	3038.13	3588	4084.57	4235.9	4292.5	4450.5	4867.93	3651.12	7733.12	7462.44	10937.7	6628.58	8343.3	914.9	1039.92	1019.98	--
MW0115919	(3Z)-5-[(2,6-Dichlorobenzyl)sulfonyl]-3-[(3,5-dimethyl-4-{[(2R)-2-(1-pyrrolidinylmethyl)-1-pyrrolidinyl]carbonyl}-1H-pyrrol-2-yl)methylene]-1,3-dihydro-2H-indol-2-one	C32H34Cl2N4O4S	661.139	640.168	12.1563	Benzene and substituted derivatives	Benzene and substituted derivatives	MS1	0.935	rp	-	-	10461815	477575-56-7	-	830.49	1622.02	2228.09	1381.76	3159.79	382.55	860.44	1586.81	959.78	952.76	2739.69	970.95	3769.29	2769.78	455.26	1318.4	1099.89	2061.08	2035.8	2019.19	1972.72	--
MW0113967	Benzyl 6-chloro-2-pyrazinyl ether	C11H9ClN2O	329.06	220.04	0.8263	Benzene and substituted derivatives	Benzene and substituted derivatives	MS1	0.7292	rp	-	-	11746165	4774-18-9	-	12290.4	24632.5	8921.24	11165.9	20966.4	18708.5	13200	16044	6056.09	13766.4	5646.27	11251.3	7109.66	8171.54	7961.98	9774.89	6542.7	14666.8	11155.4	11461.1	11629.5	--
MW0150804	Hippeastrine	C17H17NO5	665.175	315.111	3.57	Alkaloids	Alkaloids	MS1	0.7097	rp	C08528	-	441594	477-17-8	-	4945.83	4614.57	15452.4	570.57	2648.91	3958.13	2134.97	3549.93	2091.25	2789.28	4478.83	1815.28	1625.95	1679.8	5574.3	3511.65	1861.96	3877.51	4197.97	4269.53	4267.27	--
MW0109744	Sodium Tetradecyl Sulfate	C14H30O4S	293.175	294.187	6.9503	Others	Metal, Non-metal and related compounds	MS1	0.9155	rp	-	HMDB0014607	5248	4754-44-3	-	45694.2	20690.7	53539.9	18212.1	33671.5	46585.8	26717.3	41886.1	8453.84	13417.8	33639.6	20817	44048.4	30282.4	48959.9	24992.3	66054.2	110169	34920.3	34179.8	34470.6	--
MW0000322	Liriodenine	C17H9NO3	549.086	275.058	0.8792	Alkaloids	Alkaloids	MS1	0.9549	rp	C09567	-	10144	475-75-2	-	5846.9	4686.55	11083.3	412.42	512.87	379	413.39	6851.69	8618.72	15631.1	4973.65	7664.78	694.07	9375.22	15443.5	50922.1	27431.1	13520.2	5361.3	5065.24	4249.48	--
MEDN0112	Glycocholic Acid	C26H43NO6	464.301	465.309	5.2337	Bile acids	Bile acids	MS1	0.655	rp	C01921	HMDB0000138	10140	475-31-0	-	36891	25681.1	32141.7	17470.1	16964.2	16989	3144.77	805.6	16980	1667.52	4144.24	144.41	1120.46	17234.3	2171.94	17054.8	7578.95	4416.78	14556.9	14017.2	14468.9	ko00120,ko01100,ko04976,ko04979
MW0055323	N-Lauroyl-D-erythro-sphingosylphosphorylcholine	C35H71N2O6P	645.494	646.505	7.7759	SL	SM	MS1	0.8677	rp	-	HMDB0012096	44260123	474923-21-2	-	15564.9	22985.9	13876.2	10730	24631.5	15098	8861.4	19500.8	15935.1	29761	15686.5	6430.9	25294.3	27397.4	31927.8	9654.28	15567.4	23154.4	19126.2	19107.9	18782.9	--
MW0006271	Benzoic acid, 4-bromo-2-fluoro-, ethyl ester	C9H8BrFO2	290.964	245.969	0.8934	Benzene and substituted derivatives	Benzene and substituted derivatives	MS1	0.7396	rp	-	-	22031817	474709-71-2	-	839.81	2730.86	795.94	177.33	344.51	211.43	4342.89	1899.88	5495.52	3007	633.35	8401.02	854.94	15838.5	344.59	14648.8	40716.2	1393.45	3367.49	3669.65	3615.07	--
MEDP1108	Glycolithocholic acid	C26H43NO4	470.273	433.319	8.6989	Bile acids	Bile acids	MS2-Search-DB	0.6348	rp	C15557	HMDB0000698	115245	474-74-8	-	196.31	74952.4	141939	105236	121.93	78808.1	120890	171286	299.95	155484	136.04	179370	10593.2	706155	698160	392842	403091	79922.1	109434	109398	108793	--
MEDN0115	Chenodeoxycholic Acid	C24H40O4	391.285	392.293	8.3738	Bile acids	Bile acids	MS2-Search-Local	0.7948	rp	C02528	HMDB0000518	10133	474-25-9	-	5.11461e+06	7.19439e+06	5.38559e+06	5.3923e+06	6.36416e+06	4.06255e+06	4.87802e+06	3.00284e+06	3.98512e+06	4.65561e+06	4.51235e+06	2.27916e+06	4.87667e+06	3.78038e+06	3.37822e+06	4.4211e+06	3312768	3.24193e+06	4.60229e+06	4.58497e+06	4.60204e+06	ko00120,ko01100,ko04976
MW0013556	2-Methyl-3-hydroxybutyric acid	C5H10O3	118.059	118.063	2.4654	Organic acid And Its derivatives	Organic acid And Its derivatives	MS2-MetDNA	0.96	rp	-	HMDB0000354	160471	473-86-9	-	2910.34	5051.81	7027.2	731.23	5515.26	1346.85	9785.2	1536.78	7326.07	8906.19	32385	7546.02	13409.2	9275.63	5733.17	16631.4	11151.5	27010.1	9652.11	9728.36	9730.77	--
MW0000143	Aspochalasin-H	C24H35NO5	452.228	417.252	9.2622	Amino acid and Its metabolomics	Small Peptide	MS1	0.6216	rp	-	-	133561371	472969-23-6	-	6832.01	2496.53	6112.83	2627.96	2897.81	2199.63	960.73	271.82	1873.08	1652.19	1713.68	234.52	1562.06	2139.99	1361.87	404.46	428.07	1575.97	1030.75	1041.03	897.08	--
MW0159666	Calcium carbonate	CaCO3	134.895	99.9473	11.1897	Others	Others	MS1	0.5573	rp	C08129	-	-	471-34-1	-	3.43594e+06	3.22185e+06	4.53251e+06	4.25074e+06	4.02199e+06	4.14347e+06	9.59275e+06	5.57766e+06	1.2038e+07	6.69922e+06	7.73166e+06	1.58567e+07	1.69321e+07	1.89917e+07	1.56885e+07	1.91108e+07	2.37204e+07	1.53527e+07	1.29107e+07	1.3138e+07	1.30022e+07	--
MW0015301	8-Amino-7-oxononanoic acid	C9H17NO3	227.14	187.121	2.276	Organic acid And Its derivatives	Organic acid And Its derivatives	MS2-Search-DB	0.5747	rp	C01092	HMDB0037790	173	4707-58-8	-	444421	193842	468485	136265	239321	241693	216842	86879.1	403606	204745	255470	264016	261443	301510	440575	724067	520855	482797	391031	382080	390385	ko00780,ko01100,ko01240
MW0157929	Ticarcillin disodium;Aerugipen	C15H14N2O6S2Na2	464.953	428.009	1.1793	Heterocyclic compounds	Heterocyclic compounds	MS1	0.5333	rp	C14021	-	470375	4697-14-7	-	919.8	1924.42	1341.09	2298.87	2948.5	1959.73	974.55	1428.91	468.56	312.4	1278.04	549.05	1187.39	832.78	244.52	802.3	825.75	524.69	850.39	815.22	650.27	--
MW0117219	1-Methyl-6-nitro-2H-3,1-benzoxazine-2,4(1H)-dione	C9H6N2O5	256.992	222.028	12.3843	Benzene and substituted derivatives	Benzene and substituted derivatives	MS1	0.9799	rp	-	-	78414	4693-01-0	-	28629	36925.5	31959	12963.7	81843.4	913.59	41295.2	37694.4	32802.9	49516.5	32790.2	3146.39	3514.39	25388.2	37411.5	31365.2	38257.6	72277.8	22878.4	21565.5	24242.2	--
MW0147241	Cassaine	C24H39NO4	376.259	405.288	9.4503	Aldehyde,Ketones,Esters	Ketones	MS1	0.5915	rp	C08670	-	5281267	468-76-8	-	3501.25	1205.42	1746.58	217.24	2918.61	2339.59	1859.36	2080.07	824.78	867.93	748.9	97.07	2979.07	15819.3	3384.91	21681.2	14482.8	11037.6	2491.73	2467.05	2285.16	--
MW0009299	Oxeladin	C20H33NO3	707.424	335.246	10.5596	Benzene and substituted derivatives	Benzene and substituted derivatives	MS1	0.6425	rp	D08310	-	4619	468-61-1	-	358.97	219.92	362.58	702.79	646.32	633.74	361.38	413.46	1116.9	620.64	854.84	708.59	770.5	1810.45	372.08	1824.04	1706.16	739.71	1198.09	1208.92	1205.67	--
MW0115684	Diphenyleneiodonium Chloride	C12H8ClI	976.809	313.936	12.1776	Benzene and substituted derivatives	Benzene and substituted derivatives	MS1	0.734	rp	-	-	2733504	4673-26-1	-	2079.6	2944.96	680.44	2287.91	1255.71	1671.24	1691.42	1836.37	1315.05	2360.71	1840.91	1129.53	744.91	1389.7	629.07	1807.36	1619.24	1964.2	1874.26	1804.13	1559.93	--
MW0000141	Aspidospermine	C22H30N2O2	394.244	354.231	6.2227	Alkaloids	Alkaloids	MS2-Insilico	0.5528	rp	C09042	HMDB0030361	227613	466-49-9	-	104613	68481.4	238056	28270	61365.1	160647	71115	56977.7	99266	74044	65799.9	28745.9	184764	167871	778401	96606	163241	295805	155292	155836	155285	--
MEDN1104	7-ketolithocholic acid	C24H38O4	779.545	390.277	7.718	Bile acids	Bile acids	MS2-Search-Local	0.7884	rp	-	-	20763	4651-67-6	-	145193	237909	122161	77548.8	394913	68899	30196.6	14640.8	5248.13	17854.2	8128.32	1680.14	52152.4	7613.68	15032.6	9941.95	6799.99	15948.9	51487.9	51560.4	51665.8	--
MW0003157	2-Iodo-4-(trifluoromethyl)phenol	C7H4F3IO	286.921	287.926	3.8297	Benzene and substituted derivatives	Benzene and substituted derivatives	MS1	0.6856	rp	-	-	11572816	463976-21-8	-	1228.38	2163.9	701.29	916.48	1056.91	2261.12	6446.56	3417.68	5258.28	1987.72	5303.63	312.73	709.03	192.89	96.04	91.99	9899.12	3597.42	2769.61	2745.38	2765.85	--
MEDN0400	FFA(18:3)	C18H30O2	277.217	278.225	10.6582	FA	FFA	MS2-Search-Local	0.8193	rp	C06427	HMDB0001388	-	463-40-1	-	2.30639e+06	2.18152e+06	2.92616e+06	1.65229e+06	1.9177e+06	1.76829e+06	3.16846e+06	3.10059e+06	2.88831e+06	2.18177e+06	4.40824e+06	3.34339e+06	3.26346e+06	4.97848e+06	2.27287e+06	4.77823e+06	4.40158e+06	2.58148e+06	3.26235e+06	3.27069e+06	3.27181e+06	ko00592,ko01040,ko01100
MW0106403	Dibutyl propylphosphonate	C11H25O3P	371.229	236.154	2.0353	Aldehyde,Ketones,Esters	Esters	MS1	0.6459	rp	-	-	99440	4628-12-0	-	1492.16	2063.64	4436.84	1044.87	1363.41	1726.33	901.81	265.42	2267.84	730.97	728.92	1032.55	1603.77	9803.05	9003.29	15177	7487.25	5363.64	4292.18	4207.49	4287.14	--
MW0114171	Dapagliflozin	C21H25ClO6	815.26	408.134	6.1727	Benzene and substituted derivatives	Benzene and substituted derivatives	MS1	0.8897	rp	-	-	9887712	461432-26-8	-	12371.9	11701	14257.2	11804.4	11232.8	13028.5	16258.3	16068	15404.6	14477.8	16259.8	16740.9	32658.9	21562.9	9950.91	23793	13279.9	21471.9	3025.45	3032.59	2862.72	--
FDATN00025	Rucaparib (AG-014699,PF-01367338) phosphate	C19H21FN3O5P	466.104	421.12	5.9009	Others	FDA	MS1	0.7333	rp	-	-	9931953	459868-92-9	-	3610.08	1762.28	3792.46	1380.72	2748.07	2779.62	2303.08	2971.09	2667.18	3237.77	1679.35	2948.63	2940.36	4039.76	1971.33	3303.65	3280.63	2095.28	2609.56	2528.72	2619.02	--
MW0133246	3-Phenylbutyric acid	C10H12O2	204.1	164.084	5.7905	Organic acid And Its derivatives	Organic acid And Its derivatives	MS2-Search-Local	0.6336	rp	-	HMDB0001955	20724	4593-90-2	-	1.16426e+06	1.14292e+06	1.11196e+06	1.17178e+06	1.21632e+06	1.20623e+06	1.27156e+06	1.33659e+06	1.17785e+06	1.26533e+06	1.2816e+06	1.36346e+06	1.24688e+06	1.27889e+06	1.20921e+06	1.31205e+06	1.41211e+06	1.35976e+06	1.29108e+06	1.29209e+06	1.29235e+06	--
MEDN0428	N6-Succinyl Adenosine	C14H17N5O8	382.1	383.108	3.4561	Nucleotide And Its metabolomics	Nucleotide and Its metabolomics	MS1	0.6536	rp	-	HMDB0000912	165243	4542-23-8	-	105.92	262.59	4133.73	2322.6	1978.27	2528.84	3139.6	1082.45	5666.44	2638.84	827.25	1019.39	334.27	542.8	22327.9	3048.76	10383.7	430.21	3414.94	3387.85	3508.94	--
MW0148373	D-Glyceraldehyde	C3H6O3	269.087	90.0317	0.9341	Aldehyde,Ketones,Esters	Aldehydes	MS1	0.7496	rp	C00577	HMDB0001051	79014	453-17-8	-	11153	12774.9	18276.8	10043.7	2412.35	15240.5	13293.1	17770.5	6783.12	15616.7	47935.8	20715.2	41556.8	19202.8	13361.2	50061.1	34443.4	44338.6	21631.7	20774.2	21323.4	ko00030,ko00051,ko00052,ko00561,ko01100,ko01200
MW0004372	4-(Difluoromethoxy)-3-methoxybenzohydrazide	C9H10F2N2O3	267.029	232.066	4.968	Benzene and substituted derivatives	Benzene and substituted derivatives	MS1	0.6941	rp	-	-	7021628	446267-81-8	-	2385.96	973.4	7059.14	1454.75	891.67	1162.84	7551.79	1009.25	13800.9	5444.73	5195.31	1587.32	9529.11	4991.04	20021.6	3656.68	9984.31	3870.48	6335.39	6293.27	6292.26	--
MW0138239	Genistein	C15H10O5	269.045	270.053	5.7266	Flavonoids	Isoflavones	MS2-Search-DB	0.7898	rp	C06563	HMDB0003217	5280961	446-72-0	-	68123.9	7200.96	631154	20275.9	9899.06	24220	83276.7	46805.7	225759	32344	56267.2	47393	72378.7	39320.1	309149	121726	280409	29172.7	126320	125950	125845	ko01100
MW0008772	N1-[3-(Benzyloxy)benzyl]-1H-tetrazole-1,5-diamine	C15H16N6O	591.291	296.139	8.5902	Benzene and substituted derivatives	Phenolics	MS1	0.7232	rp	-	-	833835	445413-75-2	-	5683.1	9794.28	2700.34	4732.54	9047.74	5131.48	774.16	1916.81	635.95	973.43	3301.76	1092.95	520.13	309.1	4438.58	3411.36	2847.14	2990.37	3714.15	3733.61	3571.41	--
MW0115854	(2-Iodo-5-nitrophenyl)(1-((1-methylpiperidin-2-yl)methyl)-1H-indol-3-yl)methanone	C22H22IN3O3	502.059	503.071	4.4941	Aldehyde,Ketones,Esters	Ketones	MS1	0.8169	rp	-	-	10141893	444912-48-5	-	5915.97	10628.7	4999.19	10279.8	10152.5	9888.25	6419.39	3868.68	21875.8	759.22	2462.63	1742.7	983.48	2987.06	1844.56	1766.54	1499.01	1867.81	4303.56	4293.4	4406.41	--
MW0014043	3-Hexenedioic acid	C6H8O4	179.014	144.042	12.3957	Organic acid And Its derivatives	Organic acid And Its derivatives	MS2-Insilico	0.5331	rp	-	HMDB0000393	5351896	4436-74-2	-	408628	297676	279846	213230	303666	323414	305522	337153	293070	380831	333750	350465	365786	339977	333131	340263	351390	349362	269281	261496	280201	--
MW0121549	5-Hydroxymethyluracil	C5H6N2O3	161.035	142.038	6.2558	Heterocyclic compounds	Heterocyclic compounds	MS2-Search-DB	0.5634	rp	C03088	HMDB0000469	78168	4433-40-3	-	133634	131736	149409	89070.6	147851	109917	205701	76139.7	172773	99431.9	184032	119880	199423	108397	129535	171436	139974	103272	136366	136396	137416	--
MW0121856	6,9-Diamino-2-ethoxyacridine	C15H15N3O	288.095	253.121	4.0541	Heterocyclic compounds	Heterocyclic compounds	MS1	0.719	rp	D07924	-	2017	442-16-0	-	2985.89	4056.18	2085.42	2778.91	3920.91	4887.99	3049.44	3451.25	3952.46	1747.3	2703.58	2328.09	4368.76	3860.34	2333.4	2976.35	2778.76	4579.98	3648.28	3670.02	3802.05	--
MW0110545	(6-(Furan-2-yl)pyridin-3-yl)methanamine	C10H10N2O	385.092	174.079	4.054	Alcohol and amines	Amines	MS1	0.5805	rp	-	-	20609869	441055-75-0	-	12950	5138.79	5112.39	3922.55	4391.92	7405.46	4706.06	3030.36	11612.3	6800.6	25393.2	2477.2	7367.99	56151.1	21599.3	4603.82	8916.9	10751.1	11987	11975.3	11139	--
MW0009084	Niflumic acid	C13H9F3N2O2	281.055	282.062	3.1069	Benzene and substituted derivatives	Benzene and substituted derivatives	MS1	0.7263	rp	C13698	HMDB0015573	4488	4394-00-7	-	11961.7	12713.3	6565.1	12956.5	14041	12513.2	15470.8	15294	9377.95	13694.9	14176.6	14322.2	12117.4	14740.2	10444.7	12222.2	14083.2	11501	11921.7	12190.9	11878.2	--
MW0001567	1-Ethyl-N-(4-fluorophenyl)-2-oxo-1,2-dihydrobenzo[cd]indole-6-sulfonamide	C19H15FN2O3S	313.017	370.079	3.9377	Benzene and substituted derivatives	Benzene and substituted derivatives	MS1	0.627	rp	-	-	1534872	438488-70-1	-	3760.17	277.73	1450.1	465.4	1386.44	1508.21	831.93	2188.08	198	818.59	5411.93	4149.81	3584.98	5607.96	3569.97	4900.91	3115.97	2114.21	1175.5	1144.62	991.82	--
MW0005494	5-[(4-Chloro-2-nitrophenoxy)methyl]furan-2-carbaldehyde	C12H8ClNO5	297.021	281.009	5.4167	Benzene and substituted derivatives	Benzene and substituted derivatives	MS1	0.6858	rp	-	-	5129593	438221-71-7	-	4643.76	1515.01	1888.52	1695.53	1370.38	3797.01	5260.8	3028.04	2241.96	4265.69	6422.97	4814.64	6805.81	4068.92	2882.65	3539.5	4209.39	4163.25	4011.97	3943.2	4021	--
MW0143541	5alpha-Androstane	C19H32	363.231	260.25	10.2535	Hormones and hormone related compounds	Hormones and hormone related compounds	MS1	0.6035	rp	C01554	-	94144	438-22-2	-	863.98	5032.44	1862.02	796.23	4570.65	622.61	8857.82	15208.4	8843.39	9420.61	20171.9	12268.9	15167.8	12470.6	4073.61	7007.85	4012.08	11732.9	5593.1	5784.9	5712.72	--
MW0004614	4-Amino-3-bromo-5-iodobenzoic acid ethyl ester	C9H9BrINO2	367.883	368.886	3.8546	Benzene and substituted derivatives	Benzene and substituted derivatives	MS1	0.5585	rp	-	-	53338765	437707-51-2	-	4094.91	4133.47	3452.22	4602.41	4271.39	3709.91	6485.6	4708.58	5478.17	4363.74	3751.67	2824.56	4560.3	4245.47	2823.81	3727.15	6937.42	5286.85	7407.66	7366.48	7392.62	--
MW0013048	2-(4-Methylphenyl)-1-propanol	C10H14O	242.15	150.105	0.7376	Alcohol and amines	Alcohols	MS1	0.6627	rp	-	HMDB0034846	95376	4371-50-0	-	5977.19	4601.71	9731.79	1970.19	5840.63	5035.32	2585.09	2902.04	5506.5	3129.81	6546.31	4012.81	5125.48	6046.53	12451.2	28529	17413.7	9650.93	7253.29	7235.01	7253.54	--
MW0149042	Ethyl N-[(2S)-3-[4-[2-(5-methyl-2-phenyl-1,3-oxazol-4-yl)ethoxy]phenyl]-2-[[(Z)-4-oxo-4-[4-(trifluoromethyl)phenyl]but-2-en-2-yl]amino]propyl]carbamate	C35H36F3N3O5	634.266	635.261	8.2158	Aldehyde,Ketones,Esters	Esters	MS1	0.7603	rp	C15620	-	11954219	436159-64-7	-	208.38	273.33	679.98	1463.13	152.04	911.32	158.64	634.76	4024.28	3452.49	4259.14	1900.08	501.27	11350.7	13083.6	14825.9	18058.9	4146.22	5214.8	5246.25	5215.5	--
MW0112140	2-Formyl-3-thienylboronic acid	C5H5BO3S	140.986	156.005	0.8247	Organic acid And Its derivatives	Organic acid And Its derivatives	MS1	0.9786	rp	-	-	2773426	4347-31-3	-	20675.4	68511.1	8442.34	27653.3	8714.27	33625.7	13880	987.07	66095.5	26526	21288.5	10263.3	13204.2	14586	5853.66	4638.12	10893.3	7822.62	21867.9	21855.4	21592.6	--
MEDP1106	Lithocholic acid	C24H40O3	376.293	376.298	9.8579	Bile acids	Bile acids	MS2-MetDNA	0.99	rp	C03990	HMDB0000761	9903	434-13-9	-	45394.2	113470	35404.9	62950.7	70608.4	67024.3	69193.6	40211.4	45041.4	29781	56907.3	19715.2	34678.4	46465.8	68533.7	49831.1	54170.8	35332.1	54798.4	54813.8	55131.5	ko04976
MW0008277	N-(4-Bromo-2-methylphenyl)-2-[4-(propan-2-yl)phenoxy]acetamide	C18H20BrNO2	382.039	361.068	7.0958	Benzene and substituted derivatives	Benzene and substituted derivatives	MS1	0.734	rp	-	-	988594	432496-28-1	-	957.33	267.3	1410.81	296.79	254.99	517.27	653.8	1452.91	881.08	575.82	1594.98	814.29	4164.5	1568.05	1237.48	1133.75	3139.25	2283.14	1522.71	1468.64	1517.93	--
MW0127272	2-Nitro-5-phenylthioaniline	C12H10N2O2S	157.989	246.046	12.1267	Heterocyclic compounds	Heterocyclic compounds	MS1	0.708	rp	-	-	170737	43156-47-4	-	1120.46	1072.58	410.79	1427.06	1411.66	853.28	310.51	1109.56	981.53	1063.22	690.62	1758.7	1365.47	991.36	1003.3	974.63	1083.97	906.04	999.79	1063.48	1061.93	--
MW0121630	5-Methyl-3H,4H-thieno[2,3-d]pyrimidin-4-one	C7H6N2OS	200.986	166.02	1.5694	Aldehyde,Ketones,Esters	Ketones	MS1	0.7448	rp	-	-	290226	43088-64-8	-	1471.54	55808.1	53314.3	6213.79	33114.1	42531.6	29002	39965.8	3412.92	21959	6492.28	2625.06	32306.5	61481.9	40287.1	57937.4	77283.5	153.69	29996.3	29661.7	29534.2	--
MW0104862	3-(2,6-Dimethyl-4-morpholinyl)-N-phenylpropanamide	C15H22N2O2	245.139	262.168	4.4371	Alcohol and amines	Amines	MS1	0.8957	rp	-	-	2901294	428841-07-0	-	132480	207932	219607	120053	224165	215730	171575	191861	231155	151013	163718	102177	222920	250819	3.07387e+06	174646	242150	238359	372545	375302	372614	--
MW0006704	Dansyl acid	C12H13NO3S	234.039	251.062	0.9383	Benzene and substituted derivatives	Benzene and substituted derivatives	MS1	0.505	rp	-	-	1792	4272-77-9	-	447.56	299.87	3337.71	269.61	429.81	1606.66	1819.98	1154.88	310.07	2811.52	3770.15	3723.46	7294.42	1311.53	4906	6601.85	6570.36	9345.35	3102.34	2679.34	2954.32	--
MW0006356	Bifenox	C14H9Cl2NO5	339.974	340.986	5.2258	Benzene and substituted derivatives	Benzene and substituted derivatives	MS1	0.5252	rp	C11066	-	39230	42576-02-3	-	2899.44	3160.77	2546.79	4784.34	5788.89	4330.74	206.4	1807.64	165.56	480.95	227.24	254.17	1413.8	443.7	6508.13	134.87	134.85	1150.96	1752.48	1746.34	1752.58	--
MW0123252	Cefamandole nafate	C19H18N6O6S2	542.069	490.073	3.0573	Others	Medicine	MS1	0.9961	rp	-	-	5284527	42540-40-9	-	579.16	3341.21	3708.04	3113.61	2565.32	3978.17	3750.96	2203.7	2109.93	6492.25	7888.64	4518.03	4192.19	4937.88	3158.11	6875.33	4193.02	3174.88	4960.6	5046.48	4546.91	--
MW0107638	L-3-Aminoisobutyric acid	C4H9NO2	102.056	103.063	1.1612	Amino acid and Its metabolomics	Amino acids	MS2-Search-DB	0.5805	rp	C03284	HMDB0002166	439434	4249-19-8	-	41891.2	47156.2	63583.2	34688.2	54981.6	34923.7	103561	33122.1	55321	46276.8	39302.3	33918.4	44076.2	47634.6	40066.2	47981.6	42658.8	59010.3	46876.9	46442.3	46892.8	ko00280,ko01100
MW0154845	Pachyrrhizone	C20H14O7	401.052	366.074	1.6446	Aldehyde,Ketones,Esters	Ketones	MS1	0.5161	rp	C10512	-	442814	42485-00-7	-	5177.98	2356.84	1710.29	3991.26	9503.1	6746.76	2376.24	2920.7	7400.26	2235.94	1252.8	2055.46	3534.86	409	2199	719.74	2143.61	1221.66	1092.97	1207.02	1285.74	--
MW0116442	1-(4-Iodo-3-methylphenyl)-2,5-dimethyl-1H-pyrrole-3-carbaldehyde	C14H14INO	375.97	339.012	5.6578	Heterocyclic compounds	Heterocyclic compounds	MS1	0.8028	rp	-	-	877585	423750-08-7	-	4247.91	4359.92	3785.8	3297.93	4808.23	7745.82	11884.8	10583.9	9793.74	5682.75	7791.66	4070.84	10463.1	9098.93	27864	8374.23	9902.22	11318.2	12253	12322.2	12307.1	--
MW0122257	6-Methyl-3-phenylpyrimido[5,4-e][1,2,4]triazine-5,7(6H,8H)-dione	C12H9N5O2	210.085	255.076	3.9034	Aldehyde,Ketones,Esters	Ketones	MS1	0.7124	rp	-	-	6097374	42285-76-7	-	8551.37	10298.7	7204.72	7155.21	11511.4	12758.3	3401.67	5037.64	7793.71	3472.22	6223.31	3982.25	3839.16	3071.13	4556.05	3357.22	3875.22	2244.06	5803.57	5924.43	5754.91	--
MW0103525	Deoxyuridine-5'-diphosphate	C9H14N2O11P2	404.026	388.007	0.815	Nucleotide And Its metabolomics	Nucleotide and Its metabolomics	MS1	0.5273	rp	C01346	HMDB0001000	145729	4208-67-7	-	158.24	5996.25	1899.37	1124.69	6915.69	2186.17	2198.94	2592.17	1936.13	2082.16	8269.5	3532.35	6063.11	2375.4	2094.3	6429.05	253.95	2405.32	3980.5	3986.55	3900.08	ko00240,ko01100
MW0119580	3-Formyl-6-methylchromone	C11H8O3	173.013	188.047	13.5341	Aldehyde,Ketones,Esters	Ketones	MS1	0.7289	rp	-	-	688709	42059-81-4	-	36907.3	31290	30875.8	30632.2	32309.3	29614	27238.9	55960.5	28536.3	27135.3	55385.8	29484.6	17933.3	21553.1	30633.2	21453.5	42730	27958.5	36297.7	36009.9	37715.6	--
MW0103427	8-(p-Chlorophenylthio)-cyclic-adenosinemonophosphate	C16H15ClN5O6PS	505.98	471.017	2.6263	Nucleotide And Its metabolomics	Nucleotide and Its metabolomics	MS1	0.7035	rp	-	-	91636	41941-66-6	-	1542.74	1420.57	175.33	1213.03	1199.52	145.31	1019.21	196.82	837.2	2138.49	428.73	617.29	2424.74	3028.24	3313.9	11427.5	6405.74	2463.25	1394.44	1447.55	1431.22	--
MW0157285	Sulbenicillin	C16H18N2O7S2	413.054	414.055	5.8945	Others	Medicine	MS1	0.6693	rp	C11170	-	20055036	41744-40-5	-	1708.23	724.87	770.3	1496.47	1322.81	1290.65	610.59	332.8	1884.74	873.37	3043.74	264.43	1053.52	374.56	1101.14	985.14	1064.25	312.16	1380.98	1430.5	1438.91	--
MW0118332	2-Bromo-5-methyl-1,3-thiazole	C4H4BrNS	177.912	178.923	1.049	Heterocyclic compounds	Heterocyclic compounds	MS1	0.6091	rp	-	-	21906106	41731-23-1	-	13434.7	2563.17	5935.08	8782.01	2670.29	2539.2	5827.64	4613.46	9185.27	11071.8	5106.09	11174.6	5754.51	8801.99	7023.61	6284.97	8084.34	9514.53	9910.06	10028.6	9295.35	--
MW0103794	N,N-Bis(2-cyanoethyl)nitramide	C6H8N4O2	125.055	168.065	4.5276	Heterocyclic compounds	Heterocyclic compounds	MS1	0.7331	rp	-	-	77820	4164-33-4	-	365.58	184.92	114.99	676.13	363.29	373.19	665.58	173.35	176.56	206.99	182.87	582.19	143.98	141.47	552.74	595.83	67.89	126.89	604.78	602.81	640.22	--
MW0146884	Bruceantin	C28H36O11	583.19	548.226	6.397	Aldehyde,Ketones,Esters	Esters	MS1	0.9258	rp	C08749	-	5281304	41451-75-6	-	46929.1	22169.2	62188.7	63045.6	49266.9	55060.5	34646.3	70208.5	13028.8	80647.1	57085.6	34806	62316	87743	42898	13088.1	35246	65407.3	41393.6	41866.9	42220.8	--
MW0137251	9-Methyl-2,3,6,7-tetrahydro-1H,5H,11H-pyrano[2,3-f]pyrido[3,2,1-ij]quinolin-11-one	C16H17NO2	108.052	255.126	2.0351	Aldehyde,Ketones,Esters	Ketones	MS1	0.7456	rp	-	-	94517	41267-76-9	-	141.86	2503.32	4485.13	773.15	2842.52	3769.9	1570.6	410.78	3835.92	507.55	1461.3	843.55	22657.9	227.82	6247.37	271.65	17408.6	746.88	1507.47	1611.68	1430.21	--
MW0149242	Fluoroimide	C10H4Cl2FNO2	257.95	258.96	1.5475	Alcohol and amines	Amines	MS1	0.6245	rp	C18551	-	93228	41205-21-4	-	851.27	1452.83	1824.16	267.51	1334.91	188.33	1319.78	613.54	1680.26	1932.49	503.62	1607.11	337.49	2357.77	2047.35	2472.01	852.25	2408.55	5306.95	5089.12	5123.12	--
MW0148206	Dehydrofalcarinone	C17H20O	517.282	240.151	5.1257	Aldehyde,Ketones,Esters	Ketones	MS1	0.862	rp	C08445	HMDB0033693	5281145	4117-05-9	-	6340.98	31004.5	7833.64	30178.1	33041.9	24127.4	18351.4	10423.5	124610	11441.2	63725.7	16588.5	6523.75	12075.7	39998.2	56231.9	31340.5	20742.7	33293.4	33610.3	33282.2	--
FDATN00948	Ceftezole sodium	C13H11N8NaO4S3	418.973	461.996	0.7025	Others	FDA	MS1	0.6639	rp	-	-	23688977	41136-22-5	-	377401	204862	274053	294505	408507	442953	324466	279103	290260	134410	151996	245194	232591	205285	230957	137131	208698	240566	246214	246469	244887	--
MW0009186	N-Phenyl-N'-(1,3,4-thiadiazol-2-yl)urea	C9H8N4OS	219.033	220.042	2.3009	Benzene and substituted derivatives	Benzene and substituted derivatives	MS1	0.7427	rp	-	-	100304	41118-83-6	-	2152.6	636.38	887.34	4066.94	4868.09	7059.38	1542.6	3323.96	3738.27	2168.03	4737.65	2342.95	2061.77	469.14	908.36	1779.53	754.17	3396.67	3109.8	3020.29	3153.7	--
MW0052737	Ethyl pentadecanoate	C17H34O2	561.485	270.256	9.4201	Aldehyde,Ketones,Esters	Esters	MS1	0.9479	rp	-	HMDB0059870	38762	41114-00-5	-	9979.76	341.26	1443.86	3522.47	2690.64	7206.59	6065.23	19281.3	10461.1	4857.81	7767	8246.24	8995.85	17150.1	17293.6	2381.67	10866.1	15397.6	5007.53	4446.21	1555.47	--
MW0006417	Bromopride	C14H22BrN3O2	324.078	343.089	5.5004	Benzene and substituted derivatives	Phenolics	MS1	0.6625	rp	D07101	-	2446	4093-35-0	-	5329.9	4861.73	4342.18	4716.51	5283.58	4219.2	4255.91	4886.19	4876.72	5098.56	4748.11	3767.46	5210.32	4566.67	3342.41	4085.07	3821.2	4721.15	4789.07	4765.85	4666.91	--
MW0121359	5-Chloro-2-(trifluoromethyl)-3H-imidazo[4,5-b]pyridine	C7H3ClF3N3	219.985	220.997	1.1935	Heterocyclic compounds	Heterocyclic compounds	MS1	0.7047	rp	-	-	13118322	40851-96-5	-	1697.02	1674.03	1616.86	1632.36	1740.09	1541.35	1526.33	1489.26	488.93	3444.62	1405.08	1804.68	1751.45	1154.6	2004.53	1300.1	317.14	1516.51	1888.44	1760.82	1550.49	--
MW0004243	4-(2-Chloro-5-nitrobenzenesulfonyl)morpholine	C10H11ClN2O5S	340.972	306.008	2.1119	Benzene and substituted derivatives	Benzene and substituted derivatives	MS1	0.9033	rp	-	-	3688337	40833-68-9	-	12485.2	11286.5	4925.96	13558.5	15197.3	16652.3	13655.2	17327.4	14629	10405.3	8558.8	8998.12	19784.4	17066.4	9640.41	15948.8	16001	11611.9	14532.9	14199.6	14365.1	--
MEDL02462	O-Phospho-L-Serine	C3H8NO6P	201.025	185.009	0.6891	Amino acid and Its metabolomics	Amino acid and Its metabolomics	MS2-Search-Local	0.6222	rp	C01005	HMDB0000272	68841	407-41-0	-	148758	51685	230141	46404.8	65724.8	110354	48697.8	39007.8	62156.5	34649.3	141413	115751	225232	96416	399853	316335	342358	184770	123655	123276	121897	ko00260,ko00270,ko00970,ko01100,ko01200,ko01230
MW0168488	2-chloro-3-Deazaadenosine	C11H13ClN4O4	403.017	300.062	5.8154	Benzene and substituted derivatives	Benzene and substituted derivatives	MS1	0.9678	rp	-	-	21854299	40656-71-1	-	41216.2	36677.5	34970	41517.7	39161.2	39993.8	42114.6	38768.2	42266.6	37821.5	38635.3	41639.9	43789.3	41885.4	28377.6	43189.1	41766.6	41770	40330	40419.2	40342.3	--
MW0125102	Methyl 5-[(4-iodophenoxy)methyl]furan-2-carboxylate	C13H11IO4	310.952	357.97	3.1146	Aldehyde,Ketones,Esters	Esters	MS1	0.7372	rp	-	-	997605	406470-67-5	-	4314.95	1960.8	1962.99	3060.54	3767.72	3816.17	4410.22	2506.99	2998.44	4193.11	4366.2	5054.75	5569.28	3608.86	3134.13	4500.69	3584.33	3184.31	3889.08	3817.69	3881.08	--
MW0120827	5-(4-Bromophenyl)-4-chlorothieno[2,3-d]pyrimidine	C12H6BrClN2S	360.87	325.91	2.4505	Heterocyclic compounds	Heterocyclic compounds	MS1	0.6606	rp	-	-	938877	406199-84-6	-	8822.25	8487.34	4184.39	5740.18	6497.15	7986.83	5082.01	6245.47	8746.66	7675.39	6867.57	6269.47	8947.2	8728.46	6027.88	8217.56	8048.87	7796.61	8611.1	8610.67	8578.72	--
MW0014337	4,4,4-Trifluorobutyric acid	C4H5F3O2	178.971	142.024	1.0276	Organic acid And Its derivatives	Organic acid And Its derivatives	MS1	0.7398	rp	-	-	2777085	406-93-9	-	1378.49	5231.89	10137.3	18137.6	18556.9	6975.94	25151.8	47684	9597.3	26381.9	25717.3	25287.2	20298.3	24603.8	23687.3	20807.5	20431.9	18040.6	20214.1	19898.6	19783.9	--
MW0147201	Carnitine;gamma-Trimethyl-hydroxybutyrobetaine;3-Hydroxy-4-trimethylammoniobutanoate	C7H16NO3	133.081	162.113	2.3591	Aldehyde,Ketones,Esters	Esters	MS1	0.7488	rp	C00487	-	288	406-76-8	-	4164.18	3668.07	2538.23	4947.28	4321.87	4308.5	4841.38	6124.84	3379.48	4669.4	4142.86	4666.95	3204.66	3710.86	3224.06	2800.51	2714.53	3365.4	3800.34	3772.43	3764.96	ko00310,ko01100,ko02010
MW0005587	5-Bromo-2-hydroxybenzonitrile	C7H4BrNO	241.943	196.948	3.165	Benzene and substituted derivatives	Benzene and substituted derivatives	MS1	0.6101	rp	-	-	2757014	40530-18-5	-	1086.83	2480.79	1637.66	471.47	522.36	870.98	1626.12	1069.5	958.82	296.01	1499.86	405.69	1526.17	260.31	550.6	612.87	283.41	748.97	695.87	631.57	627.96	--
MW0103765	4-Pyridinamine, 2-chloro-5-fluoro-3-nitro-	C5H3ClFN3O2	189.981	190.99	1.1236	Heterocyclic compounds	Heterocyclic compounds	MS1	0.6031	rp	-	-	22284013	405230-90-2	-	1569.43	3857.08	3332.46	2556.27	1875.24	3316.15	3564.38	4352.44	2703.65	3287.45	2156.31	2350.81	2433.88	3466.81	3577.33	1752.12	2955.23	3329.22	2332.25	2344.77	2345.07	--
MEDL02238	Capsaicin	C18H27NO3	286.176	305.199	2.8161	Alkaloids	Alkaloids	MS2-Search-DB	0.5183	rp	C06866	HMDB0002227	1548943	404-86-4	-	113648	50865.2	400220	43548.6	54487.4	46389.2	45984.1	18780.8	228289	73834.4	59883.9	36225.2	79346	115996	180854	116638	87802.4	144827	120954	118455	117320	ko01100,ko04750
MW0103852	(2R)-Amino-2-[2-(4-octylphenyl)ethyl]-1-(dihydrogen phosphate)-1,3-propanediol	C19H34NO5P	254.176	387.217	5.2837	Aldehyde,Ketones,Esters	Esters	MS1	0.7174	rp	-	-	44438254	402616-23-3	-	6820.7	5489.59	6641.44	6813.29	6858.75	6201.64	6747.59	6417.74	4789.4	6631.78	5783.36	6876.86	6511.13	6954.93	6189.41	5971.43	7713.84	6626.05	6953.11	6895.62	6755.15	--
MEDN1369	3-Hydroxy-3-Methyl Butyric Acid	C5H10O3	117.056	118.063	2.4671	Organic acid And Its derivatives	Organic acid And Its derivatives	MS2-Search-Local	0.5688	rp	-	-	69362	4026-18-0	-	83533.1	67146.9	134907	25330.9	82131.9	36084.8	151720	37834.2	114231	134920	455474	103011	194270	119600	84426.7	236764	114139	406362	148181	148058	149629	--
MW0104909	3,3'-Disulfanediylbis(2-(2,2,2-trifluoroacetamido)propanoic acid)	C10H10F6N2O6S2	388.968	431.988	12.2484	Organic acid And Its derivatives	Organic acid And Its derivatives	MS1	0.7248	rp	-	-	262739	402-91-5	-	12701.1	12015.4	19087.9	18929.2	17985.4	16154.1	20916.4	18416.6	22642.1	18601.8	16699.1	22983.5	15394.7	22659.4	19909.3	15804.2	21761	18952.6	20362.7	19453.6	20143.5	--
MEDN1480	N-Arachidonoyl-L-Alanine	C23H37NO3	374.27	375.277	10.6832	Amino acid and Its metabolomics	Amino acid derivatives	MS1	0.6088	rp	-	-	40846579	401941-73-9	-	247.86	72.42	591.59	497.32	201.8	196.79	607.63	1096.89	495.43	94.51	138.28	1201.15	75.59	211.66	1139.38	1290.76	437.83	5419.2	867.55	866.36	826.05	--
MW0115366	Tienilic acid	C13H8Cl2O4S	366.909	329.952	3.2351	Organic acid And Its derivatives	Organic acid And Its derivatives	MS1	0.5519	rp	C11702	-	38409	40180-04-9	-	1211.88	1292.41	287.95	1209.29	1159.21	1156.18	1081.32	518.66	1677.31	1869.72	2386.28	2186.27	615.61	2132.79	2086.49	6527.85	4182.73	552.32	1350.28	1260.47	913.86	--
MW0122074	6-Chloro-3-(trifluoromethyl)-2-pyridinecarbonitrile	C7H2ClF3N2	222.007	205.986	0.847	Heterocyclic compounds	Heterocyclic compounds	MS1	0.6836	rp	-	-	22028216	401590-41-8	-	10557.6	16470.7	12441.9	9582.49	13700.9	10565.2	9889.46	17830	9016.04	10934.4	14603.9	8854.19	12785	6406.48	12565.1	9672.59	14182.2	11485	12900.6	12664.6	12681.1	--
MW0005577	5-Bromo-2-[(cyclopropylcarbonyl)amino]benzoic acid	C11H10BrNO3	263.976	282.984	1.5947	Benzene and substituted derivatives	Benzene and substituted derivatives	MS1	0.7815	rp	-	-	1230968	401462-74-6	-	5425.77	10663.8	9465.63	12234.5	8660.81	12735	13193.1	22009.9	11073.1	2944.56	12882.1	13614.1	21633.7	13365	11727.2	14738.9	15601.1	10878.6	20735.8	20338.8	20366.2	--
MW0103764	4-Iodo-3-nitro-1H-pyrazole	C3H2IN3O2	273.893	238.919	2.4654	Heterocyclic compounds	Heterocyclic compounds	MS1	0.7392	rp	-	-	3432371	400753-02-8	-	2998.75	7360.97	2406.18	1230.2	13354.5	4098.57	6507.84	6646.01	2766.23	12313.2	24642.9	9059.45	9831.76	1366.9	694.4	5945.8	1655.01	5982.86	6296.4	6100.53	6009.56	--
ZINC13341199	3-[2,4-Dihydroxy-5-[(1S)-3-(4-hydroxy-2-methoxyphenyl)-1-(4-hydroxyphenyl)propyl]phenyl]-1-(4-hydroxyphenyl)propan-1-one	C31H30O7	495.182	514.199	1.146	Aldehyde,Ketones,Esters	Ketones	MS1	0.947	rp	-	-	86310827	400603-95-4	-	36001.1	41838.9	6099.15	57787.1	27087.7	42409.6	104322	111155	79120.3	140565	186646	184904	248684	54318.9	67639.4	138893	139325	226701	105619	105295	104999	--
MW0129933	1-O-Cinnamoylglucose	C15H18O7	329.103	310.105	4.4861	Benzene and substituted derivatives	Benzene and substituted derivatives	MS2-Search-DB	0.574	rp	C04164	-	5280653	40004-96-4	-	728493	1.35507e+06	1.09214e+06	736362	1.10657e+06	866005	922017	1.26744e+06	1.10144e+06	908663	1.44275e+06	952040	1.0545e+06	1.25821e+06	809097	886272	1.31077e+06	1.28211e+06	1.31885e+06	1.34303e+06	1.34311e+06	--
MW0148198	Degalactotigonin	C50H82O22	1016.49	1034.53	8.2136	Steroids	Steroid	MS1	0.9946	rp	-	-	162401	39941-51-0	-	724.81	657.19	678.32	559.37	578.26	100.22	680.44	659.68	707.01	707.18	80.51	693.88	647.58	642.12	896.81	1876.78	1167.37	299.78	966.38	960.42	966.54	--
MW0149591	Gitonin	C50H82O23	903.486	1050.52	7.4928	Heterocyclic compounds	Heterocyclic compounds	MS1	0.8883	rp	C08900	-	441888	39937-47-8	-	1478.96	283.21	1523.86	742.17	649.37	243.19	366.62	739.7	755.01	945.87	382.99	1033.91	969.15	899.61	1100.03	1299.65	1664	1228.81	1078.53	1017.59	1043.38	--
MW0126165	Piperidine, 1-[3-[4-(1-piperidinylmethyl)phenoxy]propyl]-	C20H32N2O	351.215	316.252	9.5126	Heterocyclic compounds	Heterocyclic compounds	MS1	0.5026	rp	-	-	2766326	398473-34-2	-	1286.81	2317.6	1926.48	436.49	1390.89	2331.12	835.45	1938.33	2965.46	420.35	1672.94	984.03	2406.1	2856.75	2256.17	305.64	1297.95	1218.67	1201.56	1175.34	1234.5	--
FDATP01723	fluticasone furoate	C27H29F3O6S	573.122	538.164	3.6362	Others	FDA	MS1	0.7031	rp	-	-	9854489	397864-44-7	-	3934.08	5452.97	10529.9	3023.19	3349.1	3777.91	3356.76	5147.15	1222.48	5907.75	2736.2	2815.61	10474.7	8841.85	6528.2	7334.25	5497.6	3860.42	5767.61	5779.95	5707.66	--
MEDN1132	16,16-dimethyl PGF2	C22H38O5	381.262	382.272	9.9864	Hormones and hormone related compounds	Hormones and hormone related compounds	MS2-Search-Local	0.5636	rp	-	-	-	39746-23-1	-	210349	249302	241360	230635	236322	198029	238885	229028	245974	233180	246631	247190	270569	252901	73202.3	219309	189521	185308	229896	231584	230612	--
MW0126856	Triamterene	C12H11N7	505.208	253.108	1.2041	Heterocyclic compounds	Heterocyclic compounds	MS1	0.9752	rp	D00386	HMDB0001940	5546	396-01-0	-	20127.5	1877.86	26197.2	1817.55	2680.79	1025.94	5979.28	1283.13	20783.5	12241.2	7077.7	4125.57	9256.44	19198.4	11355.4	32024.2	19205.8	24681.1	14449.5	14392.9	14330.9	--
MW0001253	1,1-Dioxido-2,3-dihydro-3-thienyl benzenesulfonate	C10H10O5S2	290.019	273.997	2.538	Benzene and substituted derivatives	Benzene and substituted derivatives	MS1	0.7478	rp	-	-	2831158	39582-95-1	-	39018.4	31947.8	2800.8	25141.7	42083.4	29886.9	34680.7	25098.7	2372.92	22176	33613.9	17126.2	31236	26150.8	7907.39	4946.46	11439.8	5603.03	26492	26860.8	26650.4	--
MW0002687	2-Amino-5-hydroxybenzoic acid	C7H7NO3	152.035	153.043	3.4226	Benzene and substituted derivatives	Benzene and substituted derivatives	MS1	0.9752	rp	-	-	164592	394-31-0	-	12933	10372	8089.14	9983.14	10960.3	15372	10842.5	10599.4	9010.19	9700.79	16665.3	11429	31735.3	12615.5	12167.1	10923.4	12650.4	11522.8	13995.1	14008.3	13645.5	--
MW0148333	Dexamethazone metasulfobenzoate sodium;Dexamethasone metasulfobenzoate sodium	C29H32FNaO9S	643.156	598.165	0.8281	Benzene and substituted derivatives	Benzene and substituted derivatives	MS1	0.7589	rp	C12961	-	23672582	3936/2/5	-	8899.78	1783.34	13819.9	3392.51	3281.84	14432.4	791.97	1331.13	15429.9	2387.28	1522.37	9594.5	21934.2	1498.65	4223.8	7506.98	2146.02	9978.93	5912.52	6253.56	6164.34	--
MW0003610	3,4-Difluoro-2-(2-fluoro-4-iodoanilino)benzoic acid	C13H7F3INO2	391.937	392.947	1.3206	Benzene and substituted derivatives	Benzene and substituted derivatives	MS1	0.7116	rp	-	-	22025663	391211-97-5	-	12221.5	6777.23	14240.4	8882.83	17353.2	27572.3	8794.97	35554.8	9896.33	12946.5	7549.06	16747.7	20607.6	25906.3	8261.56	10616.2	17231.3	14678.2	17396.7	17701.8	17374.3	--
MW0125263	N-(1,3-Benzodioxol-5-ylmethyl)-2,2-dichloroacetamide	C10H9Cl2NO3	231.987	260.996	1.9686	Alcohol and amines	Amines	MS1	0.5959	rp	-	-	276249	39084-98-5	-	11540.9	11612.9	1437.62	5856.32	13596.2	14183.4	9676.21	5621.92	15254.1	6255.2	15284	3160.42	8878.18	5824.44	2290.69	597.13	4261.66	1554.07	6422.29	6554.9	6929.53	--
MW0055209	N-(Fur-3-ylmethyl)arachidonamide	C25H37NO2	250.225	383.282	9.9522	FA	Others	MS1	0.6126	rp	-	-	10199993	390824-20-1	-	3067.49	1774.76	2198.93	1587.99	1172.4	1244.11	1478.29	1494.67	1405.08	1565.9	1413.65	1425.26	1605.45	1468.77	1636.82	1460.64	1279.78	1268.26	898.25	697.46	898.5	--
MW0119945	4-(4-Nitrophenyl)-1H-imidazole	C9H7N3O2	224.029	189.054	4.9015	Heterocyclic compounds	Heterocyclic compounds	MS1	0.7393	rp	-	-	910844	38980-93-7	-	528.83	558.17	511.67	330.14	417.05	699.83	496.86	302.95	178.83	530.85	425.4	349.61	463.61	491.75	481.03	442.17	601.96	647.66	1193.12	1180.65	1191.55	--
MW0122428	7-Chloro-6-[4-(diethylamino)phenyl]-5,8-quinolinedione	C19H17ClN2O2	177.03	340.098	5.0178	Aldehyde,Ketones,Esters	Ketones	MS1	0.7411	rp	-	-	10042917	389614-94-2	-	2038.3	1090.6	5120.42	1193.32	251.33	1795.97	3076.04	1317.09	1094.17	1662.4	2749.29	2310.52	5036.6	535.77	744.16	1174.06	1596.93	967.76	2366.03	2380	2264.31	--
MW0130468	2,5-Dimethyl-3,4-diphenyl-2,4-cyclopentadien-1-one	C19H16O	231.087	260.12	2.2968	Aldehyde,Ketones,Esters	Ketones	MS1	0.7429	rp	-	-	141277	38883-84-0	-	12797.4	21580.5	27162.3	22013.7	23717	17153.9	8080.1	10449.8	15218	27852.5	37869.7	6902.83	26271.5	12876.1	22081.6	9712.63	13775.7	15665.1	20112.8	19920.4	20478.8	--
MW0153972	Mucronine B	C28H36N4O4	491.276	492.274	12.0967	Heterocyclic compounds	Heterocyclic compounds	MS1	0.6427	rp	C10010	-	5281593	38840-26-5	-	11427.7	3902.02	17974.9	4818.09	5334.66	12199.5	1075.32	3663.14	7897.15	2847.24	6657.77	4021.98	1464.87	3492.98	14772.6	6427.27	3897.23	6254.32	5996.48	5943.77	5976.54	--
MW0049070	Cucurbitacin D	C30H44O7	1031.61	516.309	6.8023	Aldehyde,Ketones,Esters	Ketones	MS1	0.9671	rp	C08796	HMDB0034695	5281318	3877-86-9	-	9570.5	22147	9763.49	5193.54	21062.5	4206.07	4256.87	4753.12	5953.77	1889.54	3678.41	973.02	1494.25	1243.93	727.51	3977.74	3210.73	509.28	2845.21	2909.63	2843.52	--
MW0002586	2-{[(Isopropylamino)sulfonyl]amino}benzoic acid	C10H14N2O4S	293.035	258.067	1.8357	Benzene and substituted derivatives	Benzene and substituted derivatives	MS1	0.7155	rp	-	-	170111	38758-15-5	-	16851.3	9341.47	16198.1	8365.22	9787.93	7866.66	13021.9	8581.31	16425.8	14901.1	12576.8	9489.06	12865.6	15315.6	12879.2	18801.8	14187	16093.8	14137.4	13858.2	14157.7	--
MW0158068	Tripdiolide;Triptodiolide	C20H24O7	509.127	376.152	0.8055	Alcohol and amines	Alcohols	MS1	0.8796	rp	C09202	-	294491	38647-10-8	-	48770.5	27822.6	20194	33137.8	28768.5	29867.2	22511.6	28307.2	7310.11	19119.1	20465.3	25421.9	31558.4	23855.8	53106	15617.8	27149	26531.2	29420.4	29424.4	29373.9	--
MW0015513	9α-Fluoro-17,17-dimethyl-18-norandrostane-4,13-dien-11β-ol-3-one	C20H27FO2	353.163	318.2	11.7632	Hormones and hormone related compounds	Hormones and hormone related compounds	MS1	0.915	rp	-	-	92135818	3863-16-9	-	1293.32	2061.61	2576.1	2079.49	2125.21	2106.88	9365.72	7221.11	13367.1	21533.6	18417.5	21997.7	13319.3	34163.3	2130.98	16042.7	10880.5	8517.81	7958.11	8391	8371.34	--
MW0135205	6,8-Dibromocoumarin-3-carboxylic acid	C10H4Br2O4	346.839	347.846	0.911	Organic acid And Its derivatives	Organic acid And Its derivatives	MS1	0.6716	rp	-	-	725495	3855-87-6	-	4385.44	4038.02	4457.08	595.6	4905.26	1201.97	10696.4	11748.8	1266.98	9316.62	11819.8	7035.09	8393.53	11008.7	3825.73	9277.08	8971.3	8193.77	7256.35	7066.97	7044.17	--
MW0146533	Balfourodinium	C17H22NO4	287.124	304.155	3.0475	Heterocyclic compounds	Heterocyclic compounds	MS1	0.9477	rp	C10648	-	148302	38487-24-0	-	816.08	6367	5297.89	1084.87	12117.5	1528.19	7822.66	25235	19448.2	66491	6550.51	8281.39	8658.88	40293.5	15095.3	12404.5	14860	25510.5	15142.7	15271.5	15327.6	--
MW0000760	(5Z)-5-(2,5-Dimethoxybenzylidene)-3-(furan-2-ylmethyl)-2-thioxo-1,3-thiazolidin-4-one	C17H15NO4S2	360.034	361.044	0.8119	Benzene and substituted derivatives	Benzene and substituted derivatives	MS1	0.7052	rp	-	-	1347623	384356-96-1	-	15148.2	7632.61	1199.51	18544.5	9386.34	14957.3	35729.1	31681.7	19556.3	28728.9	1913.62	24914	763.29	49297.9	13469.2	25836.8	15998	12828.4	11785.1	11986.7	11997.8	--
MW0117660	2-(5-Iodo-2-methyl-1H-indol-3-yl)ethanamine	C11H13IN2	299.005	300.012	12.1549	Heterocyclic compounds	Indole and Its derivatives	MS1	0.7262	rp	-	-	671925	383145-98-0	-	166206	156332	164729	162539	176962	180460	178295	169518	157335	154247	165618	181921	154194	152341	157770	148248	152189	163769	149257	149276	148577	--
MW0169680	Piperacetazine	C24H30N2O2S	445.165	410.203	11.681	Benzene and substituted derivatives	Benzene and substituted derivatives	MS1	0.6055	rp	D02679	-	-	3819-00-9	-	259.82	405.28	1136.06	1117.82	1275.93	220.3	692.23	593.57	372.29	260.6	1424.45	211.63	756.11	1496.18	357.25	469.51	426.29	1016.96	826.4	820.03	780.41	--
MW0146866	Brevianamide F;Cyclo(L-Trp-L-Pro)	C16H17N3O2	305.106	283.132	3.7527	Alcohol and amines	Amines	MS2-MetDNA	0.7991	rp	C20563	-	181567	38136-70-8	-	42984.8	27466.8	82892	14823	28294.7	27835.9	17743	16550.6	30192.4	54276.7	19683.6	9482.21	20439	59116.9	31779.5	82355.6	78035.4	29467.9	45777.9	46694.7	44980.6	ko01100
MW0109574	Salithion	C8H9O3PS	214.987	216.001	1.3137	Heterocyclic compounds	Heterocyclic compounds	MS1	0.5936	rp	C18981	-	19657	3811-49-2	-	54406.6	36479.7	54213.5	41111.6	56908.5	30334.6	80745.1	68451.7	50552	74601.9	56275.2	90071.6	69321	58689.5	81384	63396.2	64242.8	59914.6	66637.2	66170.6	66641.6	--
MW0001998	2-(Benzoylamino)-5-phenyl-3-thiophenecarboxylic acid	C18H13NO3S	322.06	323.062	1.8358	Benzene and substituted derivatives	Benzene and substituted derivatives	MS1	0.8275	rp	-	-	709215	380646-20-8	-	99740.5	80408.7	85937.4	77422.4	76976.2	73486.1	93390.8	71749	88493.7	90961.5	83769	81840.9	84276.2	87475.9	77652	98729.4	92080.9	88383.1	89604.6	89307.1	89607	--
MW0005371	5-(2-Fluorophenyl)-2-furaldehyde	C11H7FO2	161.045	190.043	1.3294	Benzene and substituted derivatives	Benzene and substituted derivatives	MS1	0.6908	rp	-	-	960559	380566-25-6	-	26897.9	48731.4	82309.3	34037.5	42055.2	43346	54410.5	48420.8	97493.9	49862.7	90918.4	49880.1	85718.3	72551.2	268123	124305	91704.8	79656.7	82746.4	82549	82520.7	--
MW0119256	3,6-Dichloro-N-(pyridin-2-ylmethyl)pyridazine-4-carboxamide	C11H8Cl2N4O	281.003	282.007	0.7215	Alcohol and amines	Amines	MS1	0.7207	rp	-	-	6405270	380344-61-6	-	3690.11	422.59	4081.84	3086.8	483.38	3337.12	3301.91	2958.9	4023.53	1234.32	7217.25	1384.18	4000.5	1184.23	10793.4	8335.23	6539.87	3522.89	4732.94	4117.87	4662.18	--
MW0155015	Perfluidone	C14H12F3NO4S2	378.008	379.016	6.2973	Benzene and substituted derivatives	Benzene and substituted derivatives	MS1	0.749	rp	C19054	-	37869	37924-13-3	-	1525.8	1143.33	1665.2	177.93	667.55	1424.01	743.1	1298.23	2097.14	686.41	1702.97	2152.85	5300.37	2676.66	1124.12	1658.19	1451.45	603.02	1594.76	1597.8	1551.94	--
MW0157494	Thiadiazin;Milneb	C12H22N4S4	187.007	350.073	4.1953	Heterocyclic compounds	Heterocyclic compounds	MS1	0.8765	rp	C18628	-	92200	3773-49-7	-	1101.76	12829.6	25454	67201.6	18218.3	18575.1	26545.2	204.7	105019	65028.2	19753.1	4812.77	21661.7	105.28	23135	3037.84	101204	107.39	27975	28321	28406	--
MW0063807	Tetrafluorosuccinic acid	C4H2F4O4	206.01	189.989	0.739	FA	FFA	MS1	0.7451	rp	-	-	67833	377-38-8	-	7707.9	27394.7	19506.9	11473.5	25412.1	13089.7	18306	23021.3	72380.5	23033.5	21321.1	22429	16039.5	14542.3	6880.16	17157	18769.1	27032.5	15313.9	15429.8	15467.1	--
MW0119933	4-(4-Fluorophenyl)piperidine	C11H14FN	163.092	179.111	2.3591	Heterocyclic compounds	Heterocyclic compounds	MS1	0.9428	rp	-	-	2759136	37656-48-7	-	99141.8	91749.4	55347.9	113350	97139.1	86229.1	112912	119768	67143.5	89647.2	81862.5	96295.6	73224.4	79334.3	66509.3	60655.9	73736.9	66220.8	84189	83582.3	83524.2	--
MW0000329	Maraviroc	C29H41F2N5O	534.306	513.328	8.8818	Amino acid and Its metabolomics	Small Peptide	MS1	0.7	rp	-	HMDB0015584	-	376348-65-1	-	1497.62	3380.87	1040	4091.42	1956.6	2701.98	5452.44	1708.68	13717	4899.33	11760.2	3810.5	12316.2	1265.69	4163.45	4250.96	4806.31	1894.87	5525.94	5386.41	5370.79	--
MW0106699	Fenthion sulfoxide	C10H15O4PS2	328.988	294.015	0.8802	Benzene and substituted derivatives	Benzene and substituted derivatives	MS1	0.5963	rp	-	-	19577	3761-41-9	-	10497.6	21872	274.77	18948.8	33681.1	43206.3	6096.85	4381.12	11248.6	1138.46	7031.76	825.74	9471.25	1632.13	392.05	308.59	5125.8	1277.88	5024.85	5123.41	5116.72	--
MW0148539	Dimetacrine tartrate;Dimetacrine bitartrate	C24H32N2O6	401.203	444.226	2.6334	Heterocyclic compounds	Heterocyclic compounds	MS1	0.8976	rp	C12959	-	94279	3759/7/7	-	8764.49	4482.53	31790.3	1134.22	1629.55	1550.42	3319.13	836.59	10549.3	2373.13	3623.65	3045.21	11820.7	67942.6	47908.8	28788.3	21042.7	22941.6	14690.3	14824.4	14707	--
MW0113924	Amikacin	C22H43N5O13	584.284	585.286	8.0172	Heterocyclic compounds	Heterocyclic compounds	MS1	0.5428	rp	C06820	HMDB0014622	37768	37517-28-5	-	578.59	1117.37	667.19	1733.13	641.63	1253.38	4139.08	1201.77	4380.46	731.93	4349.75	1639	2038.95	635.87	566.86	3255.4	4412.01	1195.23	1794.76	1746.6	1859.34	--
MW0004889	4-Chloro-N-[2-(2-thienyl)imidazo[1,2-a]pyridin-3-yl]benzamide	C18H12ClN3OS	388.003	353.039	2.7071	Benzene and substituted derivatives	Benzene and substituted derivatives	MS1	0.6891	rp	-	-	979718	374084-31-8	-	1175.58	418.96	8930.91	703.85	551.87	1416.37	581.31	1477.05	3535.06	3243.77	1008.18	1219.76	1713.87	1724.72	5510.42	897.87	2027.7	4546.54	2535.98	2567.44	2637.83	--
MW0154982	Penitrem C	C37H44ClNO4	572.256	601.296	9.1001	Heterocyclic compounds	Heterocyclic compounds	MS1	0.636	rp	C20795	-	119470	37318-84-6	-	458.23	132.85	1252.54	1093.13	424.26	379.41	563.95	758.71	260.85	1081.28	1383.11	1822.86	769.49	1792.5	1018.1	2646.91	3011.28	1940.2	1389.94	1312.16	1296.92	--
MW0017174	cis-9-Hexadecenoic acid	C16H30O2	254.22	254.225	10.977	FA	FFA	MS2-MetDNA	0.9926	rp	C08362	HMDB0003229	445638	373-49-9	-	134270	128241	159144	165605	148599	110816	184256	210846	183805	192041	196066	233069	157318	181878	137345	180849	178128	164850	181826	181634	184768	ko00061
MW0169481	METYRAPONE	C14H14N2O	261.074	226.111	2.8586	Aldehyde,Ketones,Esters	Ketones	MS1	0.7131	rp	C07205	-	4174	37245-80-0	-	896.44	3235.04	997.37	1566.27	3478.4	304.2	2543.59	433.51	6795.88	5408.7	4189.13	1109.75	2996.18	514.1	295.06	913.82	1063.92	3405.36	3081.38	2993.57	3073.76	--
MW0006227	Benzenesulfonic acid, 2-methyl-5-nitro-, 2-[(6-bromoimidazo[1,2-a]pyridin-3-yl)methylene]-1-methylhydrazide	C16H14BrN5O4S	489.944	452.993	4.0457	Benzene and substituted derivatives	Benzene and substituted derivatives	MS1	0.6651	rp	-	-	10275789	372196-67-3	-	28023.7	81558	35616.6	15635	91487.4	43581.9	34138.4	28902.1	26671.4	4117.58	10487.1	43631.2	36245.9	28906.9	28254.4	27769.5	34203.9	30279.3	39361.2	39368.1	39385.2	--
MW0116204	[4-Amino-2-(prop-2-en-1-ylamino)-1,3-thiazol-5-yl](5-chlorothiophen-2-yl)methanone	C11H10ClN3OS2	255.978	298.995	1.4619	Aldehyde,Ketones,Esters	Ketones	MS1	0.6584	rp	-	-	1613361	371128-48-2	-	5775.83	8375.68	4988.86	5823.65	7886.69	6326.25	7944.41	4710.62	7888.69	2298.08	7766.25	3767.48	8275.93	4810.47	2146.86	5576.91	2435.58	6555.46	6436	6432.17	6494.37	--
MW0122485	7-Hydroxyamoxapine	C17H16ClN3O2	284.098	329.093	0.7472	Heterocyclic compounds	Heterocyclic compounds	MS1	0.7435	rp	-	HMDB0060799	162242	37081-76-8	-	94250.5	31632.2	30641	44729.9	18447.6	44581.6	54503	57802.9	41210.3	57196.8	42026.5	33278.8	52309.4	82179.7	91957.9	111130	101078	43923.2	57747.2	58031.2	58378.5	--
MW0121405	5-Cyclohexylidene-2-thioxo-1,3-thiazolidin-4-one	C9H11NOS2	212.02	213.028	2.4078	Aldehyde,Ketones,Esters	Ketones	MS1	0.6801	rp	-	-	2844974	3698-06-4	-	1676.38	2121.83	2869.75	1372.85	672.83	1595.08	550.83	2239.11	297.42	2559.4	4498.88	3779.98	5438.22	1841.25	4681.29	3190.48	4198.38	5177.33	3052.61	3029.39	3105.49	--
MW0139253	p-Coumaryl alcohol	C9H10O2	133.029	150.068	4.054	Alcohol and amines	Alcohols	MS1	0.745	rp	C02646	HMDB0135644	5280535	3690-05-9	-	74684.2	53567.4	33726	29515	31480.7	68317.2	51525.8	30751.4	83909.4	42575.1	172896	17636.3	56772.4	41486.7	148881	38899.9	46756.9	63985.5	64299.8	64848.8	64822.1	ko01100
MW0008460	N-(4-Nitrophenyl)-4-morpholinecarboxamide	C11H13N3O4	286.061	251.091	1.2216	Benzene and substituted derivatives	Benzene and substituted derivatives	MS1	0.726	rp	-	-	332214	36894-28-7	-	8469.25	2238.91	12056.5	2238.22	6469.08	3366.26	7877.09	6868.73	11787.6	9765.99	7988.17	13400.4	16540	12406.1	15427.7	19949.1	17141.4	18157.7	9703.04	9757.81	9699.45	--
MW0149529	Gentamicin X2	C19H38N4O10	481.248	482.259	1.1464	Others	Medicine	MS1	0.7105	rp	C17702	-	15574862	36889-17-5	-	153.72	179.25	901.21	92.96	364.97	262.51	75.63	91.34	136.55	284.76	99.26	82.76	152.64	702.83	1578.35	529.91	325.85	1051.06	491.68	482.37	479.63	ko00524
MW0157940	Tiocarbazil;Thiocarbazil	C16H25NOS	314.134	279.166	0.822	Benzene and substituted derivatives	Benzene and substituted derivatives	MS1	0.7307	rp	C18898	-	37523	36756-79-3	-	10141.5	4063.68	7728.88	7240.55	4056.34	5463.89	4237.74	4321.4	9006.33	5045.47	5854.54	2289.26	9800.51	7585.43	7768.04	5470.74	3792.45	11180.4	6538.29	6471.02	6333.45	--
MEDN1221	D-Mannose 6-phosphate	C6H13O9P	259.019	260.03	0.8048	Carbohydrates and Its metabolites	Phosphate sugars	MS2-Search-Local	0.8366	rp	C00275	-	65127	3672-15-9	-	282892	1.57949e+06	461046	285896	1.00725e+06	657415	695969	1.05209e+06	335154	808659	1.15833e+06	1.14961e+06	699764	1.23891e+06	1001727	987600	1.03278e+06	1.37387e+06	1.1649e+06	1.16784e+06	1.1632e+06	ko00051,ko00520,ko01100,ko01240,ko04142
MW0104212	11-Hydroxyundecanoic acid	C11H22O3	283.134	202.157	5.8609	Organic acid And Its derivatives	Organic acid And Its derivatives	MS1	0.9935	rp	-	-	77237	3669-80-5	-	14838.7	11153.5	7233.01	7082.37	17536.4	16958.8	16870.1	249.49	15895.4	10642.9	10257.6	10360	1241.92	5591.58	16715.5	11218.4	20103.1	3617.15	9155.28	9331.34	9336.53	--
MW0119044	3-(4-Fluorophenyl)-1-phenyl-1H-pyrazole-4-carbaldehyde	C16H11FN2O	399.069	266.086	1.2785	Heterocyclic compounds	Heterocyclic compounds	MS1	0.7173	rp	-	-	700989	36640-40-1	-	10977.8	8472.28	4509.62	10428.3	10112.5	9017.45	12241.2	9293.02	10380.1	8998.36	10106.1	3520.29	7256.02	7970.13	6650.8	3442.86	6513.54	6586.82	8893.93	9040.58	8853.3	--
FDATP01864	Procarbazine HCl	C12H20ClN3O	212.129	257.13	4.8869	Others	FDA	MS1	0.665	rp	-	-	9703	366-70-1	-	39319.3	12208.6	62899	4923.81	11318.2	32509.8	2065.42	9030.51	1130.18	111.46	3164.11	5802.67	23943	15812.5	42972.4	16997.3	11005.1	14728.5	17770.7	17658.5	17773.8	--
MW0125616	N8,N8,3-Trimethyl-2,8-phenazinediamine	C15H16N4	251.128	252.137	5.508	Alcohol and amines	Amines	MS1	0.9699	rp	-	-	11106	366-13-2	-	102136	56856.7	69787.7	45896.8	97924.6	90444.6	15327	15957.9	21291.4	29233.1	43251.4	33814.7	37218.4	15823.3	16190.8	20557.3	23900.6	11014.6	42282.3	42280.4	42429.5	--
MW0009605	Pyrasulfotole	C14H13F3N2O4S	361.046	362.055	4.4364	Organic acid And Its derivatives	Organic acid And Its derivatives	MS1	0.7017	rp	-	-	-	365400-11-9	-	384.42	507.97	1351.11	1001.93	1445.02	531.72	570.7	383.07	1362.96	948.11	387.49	395.14	1635.44	1435.1	4358.76	772.69	1249.59	1837.82	1801.72	1758.79	1798.49	--
MW0145041	Amphibine A	C33H43N5O4	654.313	573.332	7.2528	Benzene and substituted derivatives	Benzene and substituted derivatives	MS1	0.9789	rp	C09997	-	5281581	36535-97-4	-	18635.9	38938.6	26824.3	51022.9	32210.6	32091.5	11710.8	9369.97	12024.2	16013.7	11036.2	25630.8	23280.7	12314.5	31039.7	12188	12927.6	14121.5	20820.6	20743.4	20906.2	--
MW0123175	Buspirone	C21H31N5O2	328.173	385.248	9.1472	Aldehyde,Ketones,Esters	Ketones	MS1	0.6286	rp	C06861	HMDB0014633	2477	36505-84-7	-	1179.13	240.04	3748	1310.53	675.76	1737.05	993.54	1101.26	2358.4	1028.38	986.23	579.79	1434.99	999.12	177.85	247.72	792.42	206.15	841.64	792.62	767.75	--
MW0016405	Carnosic acid	C20H28O4	372.213	332.199	2.5003	Organic acid And Its derivatives	Organic acid And Its derivatives	MS2-Search-DB	0.5696	rp	C21818	HMDB0002358	65126	3650/9/7	-	15282	30387.6	66050.4	10103.2	25108.1	11401.3	15201.9	7443.73	57268.4	19023	30956.2	13393.4	59698.1	112424	114040	162547	74504.5	70068.2	51838.1	51322.5	52808.7	--
MW0005503	5-[(4-Methyl-2-nitrophenoxy)methyl]-2-furohydrazide	C13H13N3O5	272.052	291.086	1.7279	Benzene and substituted derivatives	Benzene and substituted derivatives	MS1	0.7185	rp	-	-	726922	364626-47-1	-	4073.77	1487.89	8385.94	1426.97	7020.33	3005.86	2782.09	4234.66	13777.6	8056.56	6214.07	7284.02	6834.45	6548.92	24602	12923.2	1878.18	9306.82	6634.41	6765.34	6623.54	--
MW0144907	alpha D-Galactose	C6H12O6	161.045	180.063	0.8533	Carbohydrates and Its metabolites	Sugars	MS2-MetDNA	0.7921	rp	C00984	HMDB0000143	439357	3646-73-9	-	235291	157933	420392	110526	248203	230335	153900	180265	251221	167938	161771	377369	219956	219254	261158	234456	368257	249705	207000	207519	206983	ko00052,ko00520,ko01100
MW0152720	Lividomycin A	C29H55N5O18	760.333	761.354	8.3141	Heterocyclic compounds	Heterocyclic compounds	MS1	0.6416	rp	C17707	-	72394	36441-41-5	-	2934.73	2899.66	3709.37	2890.97	2981.59	2855.85	125.34	2712.32	3071.82	3011.19	2990.5	2837.48	1175.34	3599.01	6444.98	5613.21	8074.44	1385.52	2720.18	2695.31	2719.33	ko00524
MW0119575	3-Fluoropyridine-4-carbohydrazide	C6H6FN3O	258.016	155.049	2.874	Heterocyclic compounds	Heterocyclic compounds	MS1	0.665	rp	-	-	345369	364-82-9	-	972.67	464.62	3620.94	1160.91	2487.99	5771.84	678.55	3058.29	2672.78	3540.59	3458.25	145.99	1739.2	793.82	212.19	1147.16	2618.16	281.93	2557.13	2579.3	2572.27	--
MEDN1098	2-ethyl-2-hydroxybutyric acid	C6H12O3	133.076	132.079	3.5052	Organic acid And Its derivatives	Organic acid And Its derivatives	MS2-MetDNA	0.9831	rp	-	HMDB0001975	77199	3639-21-2	-	113.49	3454.63	6775.65	116.14	1919.96	178.51	5416.43	384.08	3664.67	3309.74	9149.03	1859.61	5140.18	1466.23	1968.68	7335.46	2047.32	12463.9	4009.3	4278.99	4249.6	--
MW0109261	Phosphoramidon	C23H34N3O10P	524.171	543.198	7.7009	Heterocyclic compounds	Heterocyclic compounds	MS1	0.5603	rp	-	-	46782752	36357-77-4	-	3966.69	5740.22	4272.9	6360.38	10574.4	5915.95	3483.38	4569.82	8378.83	9884.25	5322.21	10857.3	888.81	5988.62	8100.95	9726.85	6990.54	3375.43	6615.48	6660.53	6562.34	--
MEDP1292	3'-Dephosphocoenzyme A	C21H35N7O13P2S	686.134	687.149	0.7751	CoEnzyme and vitamins	CoEnzyme and vitamins	MS1	0.5531	rp	C00882	HMDB0001373	91872087	3633-59-8	-	273.64	101.15	400.19	219.3	121.24	352.21	244.44	439.66	892.05	191.73	228.05	995.63	298.03	518.74	268.86	524.29	972.7	187.3	753.73	719.3	727.14	ko00770,ko01100,ko01240
MW0007974	N-(2-Aminoethyl)-2-(1-naphthyl)acetamide	C14H16N2O	183.125	228.126	0.7307	Benzene and substituted derivatives	Benzene and substituted derivatives	MS1	0.677	rp	-	-	181472	36321-43-4	-	1694.73	3806.69	4145.03	1373.28	3393.27	2037.78	893.72	1375.11	195.05	511.86	1443.79	300.83	2452.86	2421.22	1858.8	2370.74	2630.77	1728.4	1224.5	1319.11	1262.23	--
FDATP01944	Dimemorfan phosphate	C18H28NO4P	190.116	353.176	4.3326	Others	FDA	MS1	0.7253	rp	-	-	198165	36304-84-4	-	76.2	566.04	115.17	535.95	550.52	709.25	500.96	272.11	679.85	130.52	91.7	438.59	439.36	654.39	4175.86	91.08	702.71	951.86	844.83	756.45	852.94	--
MW0142925	3-Fluorocatechol	C6H5FO2	163	128.027	12.7785	Benzene and substituted derivatives	Phenolics	MS1	0.7114	rp	C16472	-	67764	363-52-0	-	12369.5	11616.5	12790.7	5696.15	11217.3	12157.3	11853.2	13565.9	9850.71	15044.1	13432.2	13343.7	12310	11913.1	11333.3	11074	12382.9	10749.8	10675.3	10225.1	10917.9	--
MW0115750	(±)-N-Acetyl-3,4-methylenedioxyamphetamine	C12H15NO3	220.097	221.105	4.4277	Alcohol and amines	Amines	MS1	0.952	rp	-	-	297310	36209-71-9	-	8005.91	972.56	26594.5	2858.42	1310.1	651.68	2399.54	5313.68	2513.5	793.21	2637.58	2408.89	5406.04	21040	6744.62	146155	54850.7	56259.6	19212.2	19345.4	19314.7	--
MW0168862	BUCLADESINE	C18H24N5O8P	468.127	469.136	2.3141	Heterocyclic compounds	Heterocyclic compounds	MS2-Search-DB	0.6568	rp	D07546	-	9687	362-74-3	-	87852.8	106493	56964.4	79947.7	117985	126295	149941	85653.5	157966	106572	89506.9	77493.8	197123	188794	202444	64725.1	92771.3	171640	142184	138875	140922	--
MW0123693	Dimebolin	C21H25N3	302.17	319.205	1.1465	Heterocyclic compounds	Heterocyclic compounds	MS1	0.8372	rp	D09917	HMDB0240240	197033	3613-73-8	-	3145.19	8579.55	11377.9	4015.34	7732.09	4822.06	4933.55	3792.29	13252.9	4387.6	7108.69	5272.69	13286.5	20626.5	21072.8	32908.2	15844.1	22788.8	11962.5	11897.2	11953	--
MW0111733	1-{4-[2-Hydroxy-3-(4-morpholinyl)propoxy]phenyl}-1-propanone	C16H23NO4	292.15	293.163	1.9769	Aldehyde,Ketones,Esters	Ketones	MS1	0.6064	rp	-	-	98456	36115-93-2	-	1485.71	925.37	34695.2	868.88	462.95	381.01	218.9	1507.9	1967.5	302.97	926.31	192.72	1673.98	878.47	2331.66	541.34	252.95	1836.77	1314	1325.63	1309.52	--
FDATN01012	Sodium cholate	C24H39NaO5	465.238	430.269	6.9418	Others	FDA	MS1	0.9727	rp	-	-	23668194	361-09-1	-	21766	37937.4	28556.9	15289.3	25009.9	2029.57	45084.3	2246.32	62785.1	48976.7	43958.8	4724.23	47641.8	49334.8	676.79	58363.9	47332.5	30904	46524.5	46315.1	46123.3	--
MW0104376	2,2,2-trifluoro-N-{2-[(trifluoroacetyl)amino]ethyl}acetamide	C6H6F6N2O2	160.991	252.033	0.8877	Alcohol and amines	Amines	MS1	0.6567	rp	-	-	229756	360-43-0	-	2882.17	3910.6	5382.44	1878.22	4849.53	4806.18	2384.74	3313.92	2890.48	3234.48	5148.69	3516.57	5812.96	5595.46	3885.71	4164.77	3240.68	2950.48	4624.89	4466.27	4638.79	--
MW0153763	Methandriol dipropionate	C26H40O4	415.281	416.293	8.8242	Alcohol and amines	Alcohols	MS1	0.8222	rp	C14634	-	107421	3593-85-9	-	19888	29760.2	40152.7	21981.6	38927.6	28494.8	25905.6	11154.4	26646.4	59067.1	31098.7	14994.7	62351.4	12632.4	5484.37	46966.1	20437.7	21737.6	29828.5	29428.5	29811.2	--
MW0126578	Spiro[isobenzofuran-1(3H),9'-[9H]xanthen]-3-one, 3'-hydroxy-6'-(4-hydroxyphenoxy)-	C26H16O6	459.055	424.095	8.6903	Benzene and substituted derivatives	Benzene and substituted derivatives	MS1	0.5737	rp	-	-	16760638	359010-69-8	-	2120.06	489.27	1650.95	137.29	895.64	678.71	618.57	229.61	366.87	1935.11	2919.12	503.54	154.05	213.74	227.54	2020.88	1810.93	1297.22	1062.37	1075.67	1075.08	--
MW0110810	4-(4-Chloroanilino)tetrahydro-3-thiophenol 1,1-dioxide	C10H12ClNO3S	277.033	261.023	0.7877	Heterocyclic compounds	Heterocyclic compounds	MS1	0.7799	rp	-	-	3154107	35895-28-4	-	40574	381957	204878	152706	310887	134974	787173	1.3539e+06	80671.1	482775	549006	462340	550869	901843	647582	796427	784953	509913	491556	494104	494159	--
MW0102866	trans,trans-Muconic acid	C6H6O4	141.017	142.027	4.6033	FA	FFA	MS2-Search-DB	0.5084	rp	-	HMDB0002349	5356793	3588-17-8	-	431202	426038	281678	300635	535601	454830	609022	569754	257428	506065	478407	608637	554711	443658	332835	416536	414059	538884	283083	286526	286656	--
MW0122603	8-Cyclopentyltheophylline	C12H16N4O2	247.118	248.127	3.5182	Heterocyclic compounds	Heterocyclic compounds	MS2-Search-DB	0.5771	rp	-	-	1917	35873-49-5	-	14728.4	16876.3	48742.8	8380.34	32672.4	13970.3	8354.79	10133.5	15351.9	16299.2	12233	10223.6	26476.3	36051.4	853907	23124	17861	28609.5	50746.2	50877.3	50745	--
MW0114817	Melperone	C16H22FNO	298.138	263.168	0.704	Aldehyde,Ketones,Esters	Ketones	MS1	0.7172	rp	D07309	-	15387	3575-80-2	-	2417.7	1193.1	28372.7	871.48	673.42	1410.31	2749.27	135.82	3338.61	1912.44	1540.46	343.65	6953.23	3969.23	11301.6	7492.64	5280.52	10721.9	4866.15	4817.19	4851.38	--
MW0012482	15-methyl-15S-PGE2	C21H34O5	365.224	366.241	5.9596	Hormones and hormone related compounds	Hormones and hormone related compounds	MS2-Search-DB	0.7214	rp	-	-	5283065	35700-27-7	-	540.65	5101.74	2321.92	8090.18	546.56	9018.82	2476.97	9221.09	736.5	22861.4	6070.17	11911	12860.3	9335.07	8734.89	14582	4761.7	13604.3	8853.21	7310.97	9000.56	--
MW0008933	N-Benzyl-N'-(2-phenylethyl)thiourea	C16H18N2S	269.12	270.119	1.1667	Benzene and substituted derivatives	Benzene and substituted derivatives	MS1	0.6951	rp	-	-	2735506	35653-54-4	-	4265.23	573.2	399.52	1226.45	1262.91	206.82	3596.51	842.79	1164.77	675.57	1795.01	551	1486.69	1384.4	3584.93	555.79	1685.83	2718.62	1533.37	1444.54	1657.38	--
MW0001920	2-(4-Fluorophenyl)-N-(2-nitrobenzyl)ethanamine	C15H15FN2O2	273.108	274.112	2.1991	Benzene and substituted derivatives	Benzene and substituted derivatives	MS1	0.5833	rp	-	-	2063748	355816-87-4	-	1424.72	392.5	33314.5	2360.3	506.9	4378.25	1849.69	3286.33	17253.8	5506.84	8766.95	6797.87	5175.1	7405.72	19281.6	18810.3	8195.5	17437.1	8350.95	8306.19	8244.23	--
MW0150693	Hallactone B	C20H24O9S	421.104	440.114	4.1122	Aldehyde,Ketones,Esters	Ketones	MS1	0.8212	rp	C09105	-	442036	35470-59-8	-	60457.1	64329.6	68427.6	60479.1	66002.1	67397.9	70258.6	69562.3	70211.6	72775.8	73987.4	74390.6	73096.8	78619.9	77474.2	79433.3	87162.6	82670.1	76410.7	76905.9	77120	--
MW0112076	2-Amino-3-(4-chlorobenzoyl)-1-indolizinecarbonitrile	C16H10ClN3O	276.022	295.051	7.7927	Heterocyclic compounds	Indole and Its derivatives	MS1	0.6782	rp	-	-	7294591	353262-87-0	-	2287.26	2322.16	2228.49	2345.74	2569.6	2205.97	2705.32	2301.18	2239.45	3176.44	3391.52	3846.61	2433.07	2292.34	233.37	2589.82	2726.33	1878.51	2346.15	2350.75	2402.06	--
MW0152034	Kinamycin D	C22H18N2O9	470.122	454.101	6.1738	Heterocyclic compounds	Heterocyclic compounds	MS2-Insilico	0.5154	rp	C12394	-	135440049	35303-14-1	-	3151.84	160895	242736	146.8	139321	121389	157316	286323	115.82	212488	336.1	237114	550337	620063	416042	605232	349815	486257	183092	183466	182834	--
MW0005573	5-Bromo-2-[(2-bromobenzoyl)amino]benzoic acid	C14H9Br2NO3	353.892	398.893	4.054	Benzene and substituted derivatives	Benzene and substituted derivatives	MS1	0.6443	rp	-	-	5217224	352645-21-7	-	34896.8	23539.4	9405.27	18059.4	14492.6	31510.8	33937.3	18974	38394.4	21340.6	87857.1	12128.2	30275.3	19914.6	32708.3	21911.5	26115.8	34227.5	32496.6	32347.7	32449.3	--
MW0154516	N-Isopropylammelide	C6H10N4O2	205.05	170.08	4.0457	Heterocyclic compounds	Heterocyclic compounds	MS1	0.7125	rp	C06553	-	441083	35200-63-6	-	3418.38	8117.22	5013.29	846.7	7918.43	4226.88	2601.94	2671.31	2059.76	557.25	299.85	3603.54	4042.45	2495.71	3058.23	2458.16	4432.4	2220.38	3280.81	3269.67	3275.11	ko01100
MW0117567	2-(4-Bromophenyl)-4-(chloromethyl)-1,3-thiazole	C10H7BrClNS	323.884	288.915	1.348	Heterocyclic compounds	Heterocyclic compounds	MS1	0.7015	rp	-	-	12208296	35199-19-0	-	679.83	1039.11	500.9	1369.03	1112.91	670.89	2295.63	1621.39	2297.32	2107.65	1971.65	992.03	1718.49	2166.84	3524.04	1022.55	682.77	511.75	1766.7	1797.24	1812.97	--
MW0144405	Adynerin	C30H44O7	515.301	516.309	7.1451	Heterocyclic compounds	Heterocyclic compounds	MS2-Search-DB	0.7388	rp	C08845	-	441840	35109-93-4	-	11584.1	15841	13766.1	15428.6	12678	43011.9	26197.1	13561.3	21078.2	26037.5	20916.6	12291.9	12092.2	5078.66	17561	25112.4	33756.2	6728.15	18053.8	18279.5	17990.9	--
MW0125747	Necrostatin-7	C16H10FN5OS2	406.003	371.031	5.2463	Heterocyclic compounds	Heterocyclic compounds	MS1	0.8471	rp	-	-	1239800	351062-08-3	-	4290.81	3389.72	4581.52	4602.84	6359.45	5070.53	1627.79	705.26	1678.05	1389.82	574.6	460.22	156.95	1196.4	368.79	242.96	1174.77	106.04	2577.84	2524.2	2519.19	--
MW0004710	4-Bromo-2-chlorobenzenesulfonamide	C6H5BrClNO2S	269.878	270.889	1.0771	Benzene and substituted derivatives	Benzene and substituted derivatives	MS1	0.5941	rp	-	-	2734764	351003-59-3	-	62946.4	33567.3	554.77	155393	43988.7	63380.4	17722	16100.2	18938.5	3880.91	10970.4	10883.7	12543.2	3052.45	2191.73	9926.1	392.47	2655.32	11684.6	11637.8	11730.5	--
MW0006358	Bifeprunox	C24H23N3O2	384.17	385.179	4.187	Benzene and substituted derivatives	Benzene and substituted derivatives	MS1	0.6927	rp	D06566	-	208951	350992-10-8	-	8216.24	11749.7	8944.39	7560.48	7802.07	6998.69	2661.48	2303.41	5839.93	1551.25	2190.09	2775.88	4160.81	3321.22	3167.44	2763.62	1165.86	4356.92	5250.02	5440.81	5421.79	--
MW0104858	3-(1-Pyrrolidinylcarbonyl)piperidine	C10H18N2O	217.108	182.142	3.6824	Aldehyde,Ketones,Esters	Ketones	MS1	0.9461	rp	-	-	2794682	35090-94-9	-	39540.9	56057.6	64908.8	34001.7	55591.1	56517.2	34412.9	34698.6	36757.8	31201.4	32745.6	24755.9	47725.3	52078.8	167050	33210.8	47744	48459.5	53469.7	53522.6	53190.6	--
MADP0526	N,N'-Diacetyl Chitobiose	C16H28N2O11	423.163	424.169	7.4771	Carbohydrates and Its metabolites	Carboxylic acids and derivatives	MS1	0.9821	rp	C01674	HMDB62702	656440	35061-50-8	-	11321.3	16127.2	15186.5	13096.4	13358.9	8706.51	6865.72	7026.94	12240.1	7777.24	11862.9	6228.87	13525.6	6360.82	19843.4	11240.9	11866.6	11573.2	12634.6	12739.9	12615.9	ko00520,ko01100,ko02010
MW0127388	6-tert-Butyl-3-methylthio-1,2,4-triazin-5(2H)-one	C8H13N3OS	198.077	199.078	1.97	Aldehyde,Ketones,Esters	Ketones	MS1	0.6361	rp	-	-	135502804	35045-02-4	-	7576.34	16394.7	19713.6	12438.3	12617.9	16645.7	4998.35	7552.82	16145.2	9609.03	14470.2	6380.49	15832.2	26055.7	18729	18614.6	18759.6	17212.7	15459.3	15486.5	15493.1	--
MW0125510	N,N-Dimethyl-4-(4-nitrophenyl)piperazine-1-sulfonamide	C12H18N4O4S	488.135	314.105	5.6742	Alcohol and amines	Amines	MS1	0.7423	rp	-	-	3733095	349573-54-2	-	1218.65	713.94	440.36	134.18	1843.83	1451.99	2906.75	2572.34	825.24	1236.63	494.53	151.2	2977.59	2407.38	1835.15	913.04	2519.01	4461.47	1661.9	1702.9	1758.1	--
MW0003413	3-(2-Chlorophenyl)-5-methyl-N-[4-(propan-2-yl)phenyl]-1,2-oxazole-4-carboxamide	C20H19ClN2O2	353.101	354.113	3.4634	Benzene and substituted derivatives	Benzene and substituted derivatives	MS1	0.7194	rp	-	-	1241573	349138-97-2	-	2555.7	5323.94	3526.39	4787.74	7686.44	4861.63	3987.68	3514.59	1913.5	3216.55	6224.61	3785.84	1626.63	3138.55	2977.85	1088.34	2971.3	3030.83	2487.59	2768.03	2696.25	--
MW0122462	7H-Purine-7-acetamide, 1,2,3,6-tetrahydro-1,3-dimethyl-N-[4-(1-methylethyl)phenyl]-2,6-dioxo-	C18H21N5O3	340.146	355.164	5.8158	Alcohol and amines	Amines	MS1	0.6131	rp	-	-	1150897	349085-38-7	-	5554.7	5213.11	4164.77	5349.37	5057.82	5195.84	6216.05	6056.79	4480.67	5323.23	5215.14	5553.01	6149.82	4407.12	4423.19	5664.38	6231.64	4859.66	5099.65	5026.85	5038.2	--
MW0115040	Nystatin	C47H75NO17	970.507	925.504	8.374	Aldehyde,Ketones,Esters	Esters	MS1	0.6638	rp	C12155	-	11286230	34786-70-4	-	1521.98	445.82	1673.91	1634.12	837.68	1668.62	1150.28	1190.9	1686.84	2049.97	1810.92	1463.09	1484.13	2910.1	2587.09	3271.83	2658.89	1807.93	2590.54	2585.07	2590.48	--
MW0147209	Carpaine	C28H50N2O4	421.305	478.377	7.9715	Heterocyclic compounds	Heterocyclic compounds	MS1	0.6574	rp	C10135	HMDB0030272	442630	3463-92-1	-	1927.44	6171.97	265.62	2600.27	2668.12	7339.14	3918.77	2431.18	3007.22	759.61	4162.26	1572.29	1640.68	5427.9	3029.49	4311.31	3619.63	5756.94	3323.51	3348.52	3365.14	--
MW0126204	Polythiazide	C11H13ClF3N3O4S3	473.949	438.971	4.8849	Heterocyclic compounds	Heterocyclic compounds	MS1	0.6983	rp	C07766	HMDB0015419	4870	346-18-9	-	48119	62817	38633.7	48943.7	86701.6	60610.1	31285.5	40464.5	31967.5	33610.5	80915.2	35024.6	51114	32347.8	34448.2	31735.5	42621.1	42579.5	51613.5	51606.7	51317.8	--
MW0114161	D-(+)-Mannose	C6H12O6	201.039	180.063	0.9466	Carbohydrates and Its metabolites	Sugars	MS2-MetDNA	0.8202	rp	-	HMDB0062473	161658	3458-28-4	-	6741.62	6909.4	4755.03	1723.07	4157.49	3108.09	5469.78	9219.66	773.07	6939.07	42727.9	6767.3	31864.2	5990.63	3116.52	21731.2	12923.2	31782.7	7482.77	7227.27	7125.96	--
MW0013544	2-Linoleoylglycerol	C21H38O4	391.244	354.277	10.5551	GL	MG	MS2-MetDNA	0.9929	rp	-	HMDB0011538	5365676	3443-82-1	-	14188.2	7764.89	32162.2	15072.8	4708.92	9665.48	37562.5	54223.6	4423.29	21999.7	86683.9	76969	67718	58309	16790.1	37306.8	33335.8	55691.2	30504	30595.4	30287.7	--
MW0157478	Theobromine, calcium salt;3,7-Dihydro-3,7-dimethyl-1H-purine-2,6-dione, calcium salt	C14H16CaN8O4	399.079	400.092	1.1459	Aldehyde,Ketones,Esters	Ketones	MS1	0.7474	rp	C19601	-	71448971	34428-50-7	-	11542.7	4756.34	50984.1	4491.21	8124.35	16202.7	12179.6	10394.2	6218.47	10963	2577.54	5128.29	15514.4	24892.7	15692.5	16014.8	14501.8	19358.7	13362.9	13279	13310.2	--
MW0122980	Austamide	C21H21N3O3	347.124	363.158	4.4861	Alcohol and amines	Amines	MS1	0.7321	rp	-	-	75528883	34427-31-1	-	13132.4	203.36	7435.96	832.93	1641.58	4310.37	537.42	1331.74	116.69	788.16	382.8	217.1	87.41	395.88	1958.32	1700.94	315.48	566.93	1916.57	1869.24	1934.64	--
MW0117901	2,4-Dichloro-6-ethylamino-s-triazine	C5H6Cl2N4	190.984	191.997	12.163	Heterocyclic compounds	Heterocyclic compounds	MS1	0.7376	rp	-	-	18926	3440-19-5	-	20762.6	16880.4	22014.4	15421	18064.6	16742.8	18662.5	16593.4	15105.5	64604.6	18937.8	20652.1	20681.1	18033.2	21341.2	19066.4	18697.4	13733.9	18147	18765.3	17976.4	--
MW0151175	Histrionicotoxin	C19H25NO	299.196	283.194	3.8214	Alkaloids	Alkaloids	MS1	0.7478	rp	C13683	-	6437364	34272-51-0	-	3765.49	3379.16	7858.98	4610.88	4319.05	9669.96	2066.26	2400.84	2854.44	607.77	4140.73	2608.36	4397.46	4453.85	23896.2	3850.83	3731.05	3588.86	5918.39	6023.69	6029.49	--
MW0119830	4-(2,4-Dichlorophenyl)-8-(trifluoromethoxy)-3a,4,5,9b-tetrahydro-3H-cyclopenta[c]quinoline	C19H14Cl2F3NO	398.026	399.041	0.8204	Heterocyclic compounds	Heterocyclic compounds	MS1	0.5365	rp	-	-	3740758	342405-95-2	-	5665.35	14316.7	7870.11	148.45	8825.13	1776.3	6004.99	8378.13	1523.29	9030.81	13979.2	8266.77	2670.57	17362.9	5826.61	11871.6	2290.82	4716.59	6239.18	6279.9	6429.68	--
MEDL00355	Glu-Tyr	C14H18N2O6	309.096	310.116	1.9763	Amino acid and Its metabolomics	Small Peptide	MS2-Search-Local	0.7392	rp	-	HMDB0028831	515717	3422-39-7	-	8497.3	313.14	5811.69	2901.39	277.47	5526.88	2154.6	2015.27	8780.48	1013.4	1418.51	1462.39	1453.55	5027.48	13209.8	4335.28	12514.5	7898.96	6152.17	6063.6	6148.43	--
MW0126592	Stercobilin	C33H46N4O6	593.333	594.342	7.2196	Heterocyclic compounds	Heterocyclic compounds	MS2-Insilico	0.6338	rp	C05793	HMDB0004159	5280818	34217-90-8	-	62882.3	124250	142048	128760	193398	116917	37572.4	52765.7	62255.8	70283.3	41832.2	113990	111618	32200.4	87211.6	41700.9	41699.9	54920.2	86714.3	86442.6	86501.7	ko00860
MW0006847	Dimefuron	C15H19ClN4O3	383.11	338.115	1.2042	Benzene and substituted derivatives	Benzene and substituted derivatives	MS1	0.661	rp	C18783	-	91612	34205-21-5	-	3799.16	1289.64	3427.96	1161.01	1277.66	524.01	1495.45	834	2018.73	1969.39	4412.61	1830.55	710.86	2984.68	725.19	3280.25	2961.99	2223.54	3385.7	3428.84	3372.13	--
FDATN00337	Propafenone HCl	C21H28ClNO3	458.149	377.176	0.7805	Others	FDA	MS1	0.9288	rp	-	-	36708	34183-22-7	-	24831.9	7863.84	14115.3	11305	13154.2	13407	13272.8	10760.8	15503.4	14871.1	15670.6	14708.1	19847.5	14060.3	75730	34124.2	39168.6	22966.8	21063.8	21414.8	21368.1	--
MW0009982	Trimebutine	C22H29NO5	344.182	387.205	1.3214	Benzene and substituted derivatives	Benzene and substituted derivatives	MS1	0.5758	rp	D08639	-	5573	34140-59-5	-	11320.8	28113	29137.2	12072.7	32100.8	15623	13360.1	8855.86	25983.9	20545	21774.7	9232.76	36100.1	35191.2	24430.8	57989.9	22301.9	48279.9	26294.1	26474.6	26217.4	--
MW0156159	Protopanaxatriol	C30H52O4	513.342	476.387	7.4771	Alcohol and amines	Alcohols	MS1	0.7275	rp	-	-	-	34080-08-5	-	7531.62	19452.3	9030.59	8186.35	16627.8	8538.37	6448.01	5924.89	7849.22	7113.54	6277.39	6786.95	11692.2	6818.6	12743.5	8227.4	9118.4	13775.4	10668.1	11073.2	11030.9	--
MW0001468	1-[4-(Trifluoromethoxy)benzyl]piperazine	C12H15F3N2O	173.104	260.114	0.7082	Benzene and substituted derivatives	Benzene and substituted derivatives	MS1	0.9785	rp	-	-	2782805	340759-27-5	-	1967.62	1544.93	9455.77	2471.71	751.13	2343.67	4464.22	2351.9	54718	20623.4	3207	8453.33	67307.1	11294.6	15701.1	26002.8	11353	57912.2	12239.7	13387.4	12581.5	--
MW0001474	1-{[3-(4-Hydroxyphenyl)propanoyl]oxy}-2,5-pyrrolidinedione	C13H13NO5	315.076	263.079	11.6848	Benzene and substituted derivatives	Phenolics	MS1	0.9772	rp	-	-	99557	34071-95-9	-	1140.55	652.82	120.58	90.77	78.42	605.75	100.73	462.03	58.82	22.18	457.66	59.63	24.6	229.4	386.77	434.42	402.78	237.17	2057.73	2057.11	2043.49	--
MW0104193	1,4-Diethyl 2-chloro-3-oxobutanedioate	C8H11ClO5	221.024	222.03	12.6949	Organic acid And Its derivatives	Organic acid And Its derivatives	MS1	0.6646	rp	-	-	10998635	34034-87-2	-	549265	435972	372817	336164	507389	629244	557722	488266	440533	568041	537609	511827	722583	517813	528938	408306	409292	285152	458588	444731	446253	--
MW0115181	Propylthiouracil N-β-D-glucuronide	C13H18N2O7S	381.042	346.084	1.3373	Carbohydrates and Its metabolites	Carboxylic acids and derivatives	MS1	0.916	rp	-	-	29986688	33987-24-5	-	15360.4	10631.6	54498.9	4970.15	50183.8	44321.6	12055.4	29232.2	6010.5	17696.7	23157.1	748.28	38256.8	31821.3	11617.8	17065.8	11650.1	36852.9	23347.6	23672.4	23519.9	--
MW0054782	Methasterone	C21H34O2	353.23	318.256	10.3083	Aldehyde,Ketones,Esters	Esters	MS1	0.7637	rp	C15099	-	237186	3381-88-2	-	5952.47	4743.41	9478.57	6722.23	4156.21	5975.87	3457.82	4937.38	3216.02	3967.02	5942	3441.61	6058.08	1964.09	1722.65	3147.98	3277.65	3850.49	5168.11	5599.49	5698.3	--
MEDL02698	3-Methyl-4,8-dihydroxy-3,4-dihydroisocoumarin	C10H10O4	229.155	194.058	2.1265	Phenolic acids	Phenolic acids	MS2-Search-Local	0.5509	rp	-	HMDB0030765	169539	33788-22-6	-	486644	475267	1.89943e+06	294035	199172	154483	345878	27887.4	291850	158572	480985	64790.5	333093	377522	475581	188928	99343.1	380427	352005	343488	351815	--
MW0118771	2-Methylisoquinolin-2-ium cation	C10H10N	179.054	144.081	2.9321	Heterocyclic compounds	Heterocyclic compounds	MS1	0.5658	rp	-	-	19851	33718-23-9	-	17942.1	16959.3	23751.1	10442.3	16832.3	24595.1	11264.6	19187.6	19678.5	16221.8	19400.5	20849.7	15106.9	20044.1	85865.1	10874.6	20487.6	7634.62	9281.34	11589.9	11923.7	--
MW0105364	6-Methyl-1,2,3-oxathiazin-4(3H)-one 2,2-dioxide	C4H5NO4S	197.963	162.994	12.0588	Aldehyde,Ketones,Esters	Ketones	MS1	0.7455	rp	-	HMDB0033585	36573	33665-90-6	-	65335.7	50308.5	69320	58452.9	73205	67990.8	72134.7	71338	55185.4	51866	59970.7	65154.2	66560.2	61039.3	62553.2	50548.7	72562.8	66129.9	69278.1	69207.4	67997.5	--
MW0007764	Methyl 6-bromo-2-naphthoate	C12H9BrO2	262.973	263.979	2.734	Benzene and substituted derivatives	Benzene and substituted derivatives	MS1	0.6692	rp	-	-	854134	33626-98-1	-	3092.75	3266.86	351.65	3750.13	2546.89	1386.45	2087.91	1202.18	3581.53	2140.15	1581.63	1119.44	1797.96	1544.8	1757.47	1576.84	236.17	3549.66	1240.25	1472.08	1458.05	--
MW0141514	17,21-Epoxy-9-fluoro-11beta-hydroxypregn-4-ene-3,20-dione;17,21-Epoxy-9-fluoro-11beta-hydroxyprogesterone	C21H27FO4	397.156	362.189	5.0884	Aldehyde,Ketones,Esters	Ketones	MS1	0.6233	rp	C15309	-	240768	336-77-6	-	4124.52	2839.17	5394.98	9136.15	5826.89	6058.24	982.65	1142.89	1696.99	971.81	2188.07	474.05	581.84	486.53	5926.31	1928.22	540.6	303.75	2525.21	2493.19	2495.7	--
MW0052347	Diflorasone diacetate	C26H32F2O7	539.209	494.212	5.5843	Aldehyde,Ketones,Esters	Esters	MS1	0.5334	rp	D01327	-	71414	33564-31-7	-	5194.04	2118.57	4654.2	1019.95	4620.03	2274.44	513.84	1177.81	301.44	683.37	343.89	337.52	884.97	607.48	1287.72	357.42	1070.43	622.91	1599.9	1641.33	1579.42	--
MW0142478	2-Methylfluoranthene	C17H12	215.085	216.094	2.9324	Benzene and substituted derivatives	Benzene and substituted derivatives	MS1	0.6968	rp	C19454	-	35702	33543-31-6	-	4002.84	5103.77	7814.86	5379.42	4996.22	5830.62	4203.33	7445.97	3366.17	6761.78	5340.43	3198.98	5594.66	8286.9	21495.7	5787.01	7976.11	13393.6	7049.06	7196.73	7030.63	--
MW0124836	Methanone, (2-iodophenyl)(1-pentyl-1H-indol-3-yl)-	C20H20INO	454.017	417.059	7.2528	Aldehyde,Ketones,Esters	Ketones	MS1	0.7758	rp	-	-	57458891	335160-91-3	-	21319.8	15716.6	24559	23579.2	23930.6	19902.5	28022.1	26307.1	40874.6	28318.2	41174.5	39478.1	57506.5	19464	19382.1	24715.4	47259.1	33819.3	23833.3	24013.2	23838.2	--
MW0052941	Fucoxanthin	C42H58O6	642.384	658.423	8.1085	Aldehyde,Ketones,Esters	Esters	MS1	0.7113	rp	C08596	HMDB0002741	5281239	3351-86-8	-	2592.22	1438.48	3508.58	709.5	1485.25	3532.81	924.15	1761.48	3263.55	1957.41	3517.55	2338.83	3656.62	3432.36	5893.09	1787.47	2520.41	3734.79	2863.11	2926.71	2903.63	--
FDATN00689	Metaraminol Bitartrate	C13H19NO8	316.103	317.111	3.7134	Others	FDA	MS1	0.7458	rp	-	-	441414	33402-03-8	-	21344	5177.51	35128.3	9626.97	14047.4	13322.6	6260.34	9332.49	4267.6	11628.7	5037.03	2545.19	11372.6	10604.2	11485.2	7883.71	11432.8	12086.4	10472.7	10610.9	10591.6	--
MW0122605	8-Desoxygartanin	C23H24O5	379.158	380.162	11.1994	Heterocyclic compounds	Heterocyclic compounds	MS2-Search-DB	0.5443	rp	-	HMDB0030701	392450	33390-41-9	-	42815.1	41655.5	168824	34061.3	33362	32755.2	86606.5	116257	89269.4	169936	862904	450539	245828	1.04725e+06	48875.2	523496	598501	87396.2	167460	161658	168126	--
MW0002149	2,3-Difluoro-6-iodobenzoic acid	C7H3F2IO2	320.881	283.915	3.4641	Benzene and substituted derivatives	Benzene and substituted derivatives	MS1	0.7879	rp	-	-	16125305	333780-75-9	-	75779.5	17589	55120.5	22040	56862.6	123559	108687	90051.6	9271.03	36359.6	45769.9	20673.7	129508	59027.9	18978.5	16098.3	106743	52128.3	66017.7	65909.2	65787	--
MW0127336	4-[4-(Phenylthio)phenyl]-1,3-thiazol-2-ylamine	C15H12N2S2	283.04	284.044	2.0762	Heterocyclic compounds	Heterocyclic compounds	MS1	0.6488	rp	-	-	780601	333773-69-6	-	3525.87	7182.27	1124.25	5134.63	3224.64	4798.65	1744.3	1231.05	4525.58	3158	1948.97	4526.45	1317.49	2565.6	3630.49	6511.54	6538.86	1418.25	4917.77	5042.32	5032.52	--
MW0108550	N1-(4-Chlorophenyl)-N2-(2,2,6,6-tetramethyl-4-piperidinyl)ethanediamide	C17H24ClN3O2	372.116	337.156	10.9804	Alcohol and amines	Amines	MS1	0.8147	rp	-	-	1570601	333353-44-9	-	224.62	225.49	576.03	485.01	658.25	171.08	1273.52	1703.6	1332.49	2256.94	3393.06	2579.22	1676.44	2039.46	537.95	2025.69	1358.51	1360.33	1896.47	2001.2	2020.48	--
MW0108359	N-((5-Bromopyridin-3-yl)carbonyl)-β-alanine	C9H9BrN2O3	287.994	271.98	13.8083	Amino acid and Its metabolomics	Amino acids	MS1	0.7108	rp	-	-	743143	332874-04-1	-	21970.6	9852.12	20474.9	18413.2	23179.6	20705.8	20272.2	18019.6	39956.8	19966.5	18526	18651.2	77269.5	11265.2	21311.4	20192.1	21684.5	24808.2	17738.9	18730.4	18623.3	--
MW0106088	Butylphosphonic acid	C4H11O3P	86.0073	138.045	1.0131	Organic acid And Its derivatives	Organic acid And Its derivatives	MS1	0.7245	rp	-	-	76839	3321-64-0	-	496.35	45.47	75.17	142.71	10613.8	15.25	151.13	35.93	18.18	62.73	1296.94	14.31	123.31	572.96	16.69	59.7	51.43	498.6	938.21	950.43	935.77	--
MW0124069	Etomidate	C14H16N2O2	487.237	244.121	5.8183	Aldehyde,Ketones,Esters	Esters	MS2-Search-DB	0.5222	rp	-	HMDB0014437	36339	33125-97-2	-	557109	660858	3.32887e+06	327219	2.91943e+06	1.71891e+06	124278	871706	349960	254031	166134	42360.1	40059.1	1.84233e+06	134215	346954	211616	413971	133287	445727	430809	--
FDATN00347	Vardenafil HCl Trihydrate	C23H39ClN6O7S	613.198	578.229	12.2257	Others	FDA	MS1	0.9565	rp	-	-	135413545	330808-88-3	-	2056	4087.64	4567.52	4178.5	5121.57	3064.88	8128.7	5025.56	8559.53	9220.67	10325.5	8997.28	9951.55	13069.8	3439.86	12260.7	10573.8	10746.2	8524.43	8485.29	8635.14	--
MW0111425	(3-Amino-5-bromo-1-benzofuran-2-yl)(phenyl)methanone	C15H10BrNO2	271.965	314.99	1.8437	Benzene and substituted derivatives	Benzene and substituted derivatives	MS1	0.7191	rp	-	-	651586	330555-74-3	-	4702.93	3987.63	1430.82	4086.49	3253.12	2536.15	6207.48	4341.89	3415.92	6042.13	2405.75	5619.95	2575.78	3888.59	2192.29	2088.68	2447.03	2007.41	2951.38	2711.72	2802.76	--
MW0105263	4-Nitrophenyl phosphate	C6H6NO6P	217.988	218.993	3.171	Aldehyde,Ketones,Esters	Esters	MS1	0.7066	rp	C03360	HMDB0060272	378	330-13-2	-	1313.35	1382.37	571.12	1249.23	1437.79	841.17	1542.76	1680.93	408.82	1345.66	3228.17	1840.98	3009.86	1531.1	2165.77	1672.5	2664.77	1314.08	1720.85	1693.54	1599.79	--
MW0011993	10-Deacetylbaccatin III	C29H36O10	499.226	544.231	12.0881	Benzene and substituted derivatives	Benzene and substituted derivatives	MS1	0.9103	rp	C11700	-	154272	32981-86-5	-	11202	13560.1	12969.4	15177	12269.2	15180	19576.9	16792.4	22833.6	22119.4	19109.1	20391.9	22929.8	21579.8	14814.5	24019.2	22680.6	19926	22871.7	22630.2	22864.1	ko01100
MW0153409	Mazaticol hydrochloride;KAO 264	C21H28ClNO3S2	476.092	441.12	1.3289	Aldehyde,Ketones,Esters	Esters	MS1	0.8524	rp	C12948	-	135004	32891-29-5	-	1033.33	24128.2	116906	456.35	21080	18046.8	27991.1	25213.4	45873.6	42724.4	48894.3	74349.2	39812.7	123315	88799.7	50237.7	117522	95131.5	52476.9	52497.5	52261.2	--
MW0002945	2-Chloro-N-(4-chlorophenyl)acetamide	C8H7Cl2NO	239.946	202.99	12.1695	Benzene and substituted derivatives	Benzene and substituted derivatives	MS1	0.6172	rp	-	-	94920	3289-75-6	-	47176.6	56151.9	42260.7	46706.4	46748.8	65759.3	43759	47638.6	43453.8	42119.1	40676.2	56417.2	41518.5	40642.9	46110.6	51826.7	39393.8	39591	41128.9	41525.1	41450.6	--
MW0147379	Chlomethoxyfen	C13H9Cl2NO4	311.993	312.991	3.6801	Benzene and substituted derivatives	Benzene and substituted derivatives	MS1	0.6596	rp	C19066	-	36250	32861-85-1	-	9384.88	10615.1	3042.7	4346.18	10302.4	12591.2	5468.79	4257.24	10860.5	4897.49	9263.97	3495.44	7241.84	5607.94	2722.64	2707.68	4417.42	4150.18	7318.21	7281.27	7268.5	--
MW0104829	2-Oxooctanoic acid	C8H14O3	157.087	158.094	2.7413	Organic acid And Its derivatives	Organic acid And Its derivatives	MS2-Search-DB	0.5737	rp	-	HMDB0013211	67600	328-51-8	-	50804.2	166393	53738.9	147358	170474	214967	104380	152251	90598.4	82856.6	110416	104263	212270	167582	199299	125407	137013	137800	148861	150182	149576	--
MEDN0202	α-Ketoglutaric Acid（α-KG）	C5H6O5	145.014	146.022	0.8636	Organic acid And Its derivatives	Organic acid And Its derivatives	MS2-Search-Local	0.7216	rp	C00026	HMDB0000208	-	328-50-7	-	1.23197e+06	4.78255e+06	281319	2.84515e+06	5.15464e+06	4.70462e+06	2.42363e+06	1.77368e+06	2.29406e+06	1.03535e+06	2.33109e+06	1.06729e+06	2.54099e+06	986251	453764	91191.8	423845	789717	1.90511e+06	1.91414e+06	1.91278e+06	ko00020,ko00040,ko00053,ko00220,ko00250,ko00300,ko00310,ko00340,ko00430,ko00471,ko00630,ko00650,ko00660,ko01100,ko01200,ko01210,ko01230,ko01240,ko04066,ko04727,ko04922,ko04964,ko04976,ko05230
MEDN0302	Chlorogenic Acid	C16H18O9	394.114	354.095	3.2232	Organic acid And Its derivatives	Organic acid And Its derivatives	MS2-Search-Local	0.6759	rp	C00852	HMDB0003164	1794427	327-97-9	-	35455.7	74743.1	44290.2	35842.5	91782.3	50593.9	46452.6	29121.6	56241.4	43717.3	101928	38125.3	74256.9	33212.8	63047.1	34025.6	52272.1	101461	59068.2	59525.9	59097.5	--
MEDP0519	L-Norleucine	C6H13NO2	261.181	131.095	1.2042	Amino acid and Its metabolomics	Amino acids	MS2-MetDNA	0.9809	rp	C01933	HMDB0001645	21236	327-57-1	-	6640.96	774.26	10645.4	812.48	1303.56	830.74	3370.94	3641.69	7309.16	4033.62	3036.27	1558.2	3651.22	6802.17	4381.92	13411.4	6029.06	8639.72	5221.66	5240.82	5241.12	--
MW0105011	3-Ethyl-2-sulfanyl-3,5-dihydro-4H-imidazol-4-one	C5H8N2OS	323.067	144.036	4.4694	Aldehyde,Ketones,Esters	Ketones	MS1	0.7336	rp	-	-	4103388	32607-37-7	-	3029.37	5406.07	974.46	2536.98	3844.9	5430.2	1793.14	4320.79	1927.54	2535.08	4909.14	3637.2	4033.82	4284.09	14393	1895.35	4716.79	5558.81	3496.4	3397.76	3418.88	--
MW0112288	2-Thenoyltrifluoroacetone	C8H5F3O2S	664.982	221.996	0.6974	Aldehyde,Ketones,Esters	Ketones	MS1	0.8781	rp	-	-	5601	326-91-0	-	218638	207480	100713	279985	276072	247437	305698	305784	243371	162679	158056	221774	184193	182091	164187	86437.2	144917	173694	194918	196561	194384	--
MW0004819	4-Chloro-3-(4-chloro-phenylsulfamoyl)benzoic acid	C13H9Cl2NO4S	343.947	344.963	0.8719	Benzene and substituted derivatives	Benzene and substituted derivatives	MS1	0.6855	rp	-	-	793727	325724-62-7	-	16788.1	52116.5	1047.2	34639.4	64066.1	74455.2	24754.7	16637.4	25626.6	12043.4	22300.8	10024	23969.1	13301	2113.44	500.76	4275.24	3055	19255.7	19269.4	19218.2	--
MW0121241	5-Bromo-4-chloro-3-indolyl acetate	C10H7BrClNO2	287.924	288.933	1.0547	Heterocyclic compounds	Heterocyclic compounds	MS1	0.7105	rp	-	-	65116	3252-36-6	-	4913.11	2789.93	2746.75	1933.08	2699.14	2866.78	1226.71	1597.63	4812.35	2741.79	2326.63	834.22	1261.66	1363.49	481.32	1056.99	2235.63	5918.18	2827.47	2999.87	2752.55	--
MW0001408	1-[(2,5-Dichlorophenyl)sulfonyl]-2-methyl-1H-benzimidazole	C14H10Cl2N2O2S	374.959	339.984	1.7775	Benzene and substituted derivatives	Benzene and substituted derivatives	MS1	0.5178	rp	-	-	804711	324777-09-5	-	1925.6	3207.29	2030.22	2210.1	361.39	2971.06	1577.28	646.01	2139.12	1837.43	3375.46	2167.12	218.82	1541.65	1796.65	1802.45	1797.94	1727.29	1871.44	1862.26	1845.26	--
MW0116465	1-(5-Bromo-1H-indol-3-yl)-2,2,2-trifluoroethanone	C10H5BrF3NO	325.912	290.951	4.3448	Aldehyde,Ketones,Esters	Ketones	MS1	0.6694	rp	-	-	2187699	32387-18-1	-	12651.1	9144.54	6790.8	12105.2	11473.1	11906.6	15046.7	14738.7	12139.8	13214.3	11213.4	14781.6	11006	10901.4	4888.73	12037.9	11787.7	12025.9	11599.9	11673.2	11567.7	--
MW0103633	Nicotinate mononucleotide	C11H15NO9P	389.051	336.048	2.7247	Nucleotide And Its metabolomics	Nucleotide and Its metabolomics	MS2-Insilico	0.5395	rp	C01185	HMDB0001132	121992	321-02-8	-	129762	40253	496862	99674.2	35710.9	72123.2	27621	29026.6	78470.6	27225.5	44416.5	12223.4	59495.6	50995.3	91337.8	60492.6	63100.4	100211	78913.2	79041.3	79040	ko00760,ko01100,ko01240
MW0002235	2,4-Dichloro-5-[(cyclopropylamino)sulfonyl]benzoic acid	C10H9Cl2NO4S	343.923	308.963	3.1113	Benzene and substituted derivatives	Benzene and substituted derivatives	MS1	0.6637	rp	-	-	2577227	31914-94-0	-	289706	279248	95576	278380	276577	285615	290634	290201	228853	303843	287056	296013	272553	252192	136793	243537	263443	216195	270952	269598	269622	--
MW0104827	2-Oxohexanedioic acid	C6H8O5	141.017	160.037	6.7446	Organic acid And Its derivatives	Organic acid And Its derivatives	MS2-Search-DB	0.7709	rp	C00322	HMDB0000225	71	3184-35-8	-	720844	678580	371895	687801	833248	790577	462500	1.70356e+06	877166	973023	892064	666204	907988	768366	677936	750057	457769	394642	642278	617216	562971	ko00300,ko00310,ko00380,ko01100,ko01210,ko01230,ko01240
MW0118279	2-Amino-7-methyl-5H-[1,3,4]thiadiazolo[3,2-a]pyrimidin-5-one	C6H6N4OS	163.007	182.026	1.1444	Aldehyde,Ketones,Esters	Ketones	MS1	0.9857	rp	-	-	700998	31737-02-7	-	21541.4	21256.4	22051.5	15042.6	20700.9	25434.9	17072.5	23745.5	16280.6	16572.9	18164.2	16809.9	22573.6	22583.4	14069.3	15204.8	21455.9	18420.2	19116.3	18845.3	19107	--
MW0002561	2-[4-[[2-[3-fluoro-4-(trifluoromethyl)phenyl]-4-methyl-1,3-thiazol-5-yl]methylsulfanyl]-2-methylphenoxy]acetic acid	C21H17F4NO3S2	506.023	471.059	3.2813	Benzene and substituted derivatives	Benzene and substituted derivatives	MS1	0.922	rp	C15625	-	9934458	317318-84-6	-	5495.18	5108.12	5874.81	2384.1	3911.14	5899.76	2916.76	9216.09	2855.01	8212.5	3575.95	9143.46	11444	12219	5308.57	8688.57	11450	6851.29	7704.77	7677.11	7705.22	--
MW0111156	N,N'-Diacetylhydrazine	C4H8N2O2	156.071	116.059	4.1122	Alcohol and amines	Polyamines	MS2-Search-DB	0.5174	rp	C16622	HMDB0060496	72884	3148-73-0	-	2.26435e+06	2.16755e+06	1.89752e+06	2.05899e+06	2.18104e+06	2.22034e+06	2.26716e+06	2437374	2.07804e+06	2.2349e+06	2.33281e+06	2.3423e+06	2.1906e+06	2.23854e+06	2.07559e+06	2.13914e+06	2300523	2.15777e+06	2.2102e+06	2.23749e+06	2.22039e+06	ko00983
MW0131301	3-(4-Chlorophenyl)-7-hydroxy-2-methyl-4H-chromen-4-one	C16H11ClO3	285.034	286.04	1.8728	Aldehyde,Ketones,Esters	Ketones	MS1	0.5798	rp	-	-	5417200	314243-91-9	-	1611.92	5611.7	2754.8	1340.38	952.2	184.79	554.21	1588.3	2108.95	230.44	235.84	990.38	6523.76	4955.95	3381.85	8586.34	917.86	497.01	2081.11	1926.97	2061.31	--
MEDN0445	Orotidine	C10H12N2O8	243.062	288.059	1.1547	CoEnzyme and vitamins	CoEnzyme and vitamins	MS1	0.872	rp	C01103	HMDB0000788	92751	314-50-1	-	268869	183783	436576	187709	260109	365284	223225	474756	184590	239053	184791	398356	469665	794213	386606	329982	262010	534830	328980	329521	327324	ko00240,ko01100,ko01240
MW0117448	2-(2-Fluorophenyl)-1,3-benzoxazol-5-amine	C13H9FN2O	227.059	228.07	9.729	Benzene and substituted derivatives	Benzene and substituted derivatives	MS1	0.7432	rp	-	-	735971	313527-46-7	-	98.14	411.53	68.23	110.19	335.23	338.35	518.54	432.08	547.77	505.87	63.39	465.27	540.91	524.01	545.38	511.8	83.98	601.12	1162.03	1171.77	1167.93	--
MW0155476	Phenobenzuron	C16H14Cl2N2O2	249.049	336.043	1.8357	Benzene and substituted derivatives	Benzene and substituted derivatives	MS1	0.9009	rp	C19090	-	18432	3134/12/1	-	69374.9	44979.5	55898.3	47495.1	50108.9	44932.7	63970.8	42932.8	71139.1	72304.7	60213.5	57147.5	60811.8	70785.3	58084.6	84320.9	73197.9	70509.2	68101.4	67937.9	68038.4	--
MW0117515	2-(3-Chloro-4-methylphenyl)-1,3-dioxo-5-isoindolinecarboxylic acid	C16H10ClNO4	350.002	315.03	3.1113	Organic acid And Its derivatives	Organic acid And Its derivatives	MS1	0.9504	rp	-	-	804296	313260-37-6	-	14513.6	10983.9	7693.01	12994.4	11704.7	12895.1	13781.2	14044.2	13225.5	13544	13393.1	12139	13470.8	12125.9	8130.3	11159.3	11604.2	10776	12284.2	12237.4	12258.8	--
MW0168780	ARISTOLOCHIC ACID	C17H11NO7	298.035	341.054	0.7971	Benzene and substituted derivatives	Benzene and substituted derivatives	MS1	0.7228	rp	C08469	-	2236	313-67-7	-	870.22	1710.58	625.17	1263.57	5499.32	2522.97	1878.77	6178.57	1890.53	1434.1	595.36	202.1	3357.72	2053.42	1136.19	1944.6	1198.24	764.89	1538.46	2148.59	2040.7	--
MW0147016	Callichiline	C42H48N4O5	740.37	688.362	8.299	Heterocyclic compounds	Heterocyclic compounds	MS1	0.9474	rp	C09088	-	5462424	31230-09-8	-	728.54	683.32	1135.4	271.97	122.78	743.43	2133.81	1927.1	3400.03	696.13	3978.13	4900.32	3372.79	2539.16	355.52	1788.01	2192.37	1413.91	2158.6	2145.12	2054.11	--
MW0006376	Bis(4-fluoro-3-nitrophenyl)sulfone	C12H6F2N2O6S	724.913	343.991	0.7066	Benzene and substituted derivatives	Benzene and substituted derivatives	MS1	0.7229	rp	-	-	9398	312-30-1	-	7442.68	19618.5	7203.93	15435.3	11168.8	7631.09	12784.8	10023.4	11472.1	18536	22237.6	22396.6	17263.3	17060.3	13593.5	9230.9	12193.4	13658.2	15593.5	15780.5	15627.9	--
MW0009336	Paraoxon	C10H14NO6P	356.037	275.056	5.4083	Benzene and substituted derivatives	Benzene and substituted derivatives	MS1	0.7422	rp	C06606	HMDB0013035	9395	311-45-5	-	192.55	722.44	6204.29	1258.59	571.96	1316.43	1234.48	1108.43	701.42	150.56	2450.34	1117.43	2370.72	686.03	690.23	269.84	5106.95	2216.79	728.91	706.49	751.49	--
MW0142882	3''-Deamino-3''-hydroxykanamycin B;Nebramycin factor 3	C18H36N4O11	483.225	484.238	9.1389	Heterocyclic compounds	Heterocyclic compounds	MS1	0.6146	rp	C21254	-	11784999	31077-70-0	-	31297.3	22635.7	14302	47225.3	13064.7	22290.1	30791.7	87871.4	7550.95	65821.2	51287.4	56121.2	24118.4	25787.8	2411.58	6510.65	27339.8	19182.7	10575.4	9909.94	1837.43	ko00524
MW0117231	1-methylnicotinamide chloride	C7H8N2O	293.114	136.064	1.7797	Alcohol and amines	Amines	MS1	0.7294	rp	C02918	HMDB0000699	457	3106-60-3	-	35627.5	14244.7	198955	10394.9	13227.9	14493.8	19963	11787.1	41582.6	16906.1	17953.3	10797.8	56405.8	9656.53	19608.7	16917.8	9895.12	54784.5	32469.4	32659.2	32444.8	ko00760,ko01100,ko04976
MW0006934	Doxapram	C24H30N2O2	413.197	378.231	8.1997	Benzene and substituted derivatives	Benzene and substituted derivatives	MS1	0.8137	rp	D07873	HMDB0014701	3156	309-29-5	-	3960.93	4223.83	4129.28	4009.48	3497.73	3898.11	3456.44	2939.58	3906.29	4785.5	3117.13	2448.46	3778.29	2842.31	959.07	3226.14	3758.84	4324.87	3377.72	3418.34	3419.87	--
MW0125539	N-[2-(1H-Benzimidazol-2-yl)ethyl]-2-(2-bromophenoxy)acetamide	C17H16BrN3O2	372.04	373.043	4.6772	Alcohol and amines	Amines	MS1	0.9191	rp	-	-	1183113	307537-45-7	-	9192.23	7936.89	15413.8	9356.67	9924.01	8357.28	9585.61	3242.34	8601.07	4641.58	11434	10010.9	7315.63	6385.58	3100.65	8711.98	7558.5	7379.71	8245.69	8374.65	8286.41	--
MW0125385	N-(4-(4-Chlorophenyl)thiazol-2-yl)thiophene-2-carboxamide	C14H9ClN2OS2	274.988	319.985	2.9905	Alcohol and amines	Amines	MS1	0.9687	rp	-	-	727495	307510-55-0	-	8463.81	13588.7	9156.95	319.67	980.6	1723.52	4566.12	11240.8	1959.54	137.69	2047.27	13846.4	13176.1	13524.7	12306.5	13135.8	7655.62	4985.99	10057.2	9641.6	9983.04	--
MW0001726	2-({[3-(Trifluoromethyl)phenyl]sulfonyl}amino)benzoic acid	C14H10F3NO4S	258.019	345.028	1.6444	Benzene and substituted derivatives	Benzene and substituted derivatives	MS1	0.677	rp	-	-	2062366	306955-85-1	-	10604	8695.39	6022.77	2563.17	14919	11426.3	6092.8	1362.56	15780.7	2008.25	9243.27	4364.61	7270	4269.31	238.37	4354.48	4053.64	5658.69	4329.9	4359.36	4513.48	--
MW0103520	Cytidine-5'-monophosphate-5-N-acetylneuraminic acid	C20H31N4O16P	615.141	614.147	1.1376	Nucleotide And Its metabolomics	Nucleotide and Its metabolomics	MS2-MetDNA	0.634	rp	C00128	HMDB0001176	448209	3063-71-6	-	2016.4	2741.16	879.81	3151.35	660.07	1940.97	6386	6151.04	1247.79	5339.35	6963.62	9112.22	5633.67	745.47	330.41	2241.49	5105.28	2407.47	1969.48	1792.13	1847.15	ko00520,ko01100
MW0118846	2-Propenamide, 2-cyano-3-[5-(2,5-dichlorophenyl)-2-furanyl]-N-5-quinolinyl-	C23H13Cl2N3O2	468.006	433.038	1.915	Alcohol and amines	Amines	MS1	0.7229	rp	-	-	2130404	304896-28-4	-	3982.75	1656.36	966.81	852.8	775.08	1573.7	2041.46	251.93	1569.67	413.74	2048.61	3526.67	3160.14	809.19	1944.61	2427.8	406.01	1319.19	1581.79	1455.95	1486.06	--
MW0119466	3-Bromo-5-phenyl-7-(trifluoromethyl)pyrazolo[1,5-a]pyrimidine-2-carboxylic acid	C14H7BrF3N3O2	383.962	384.967	4.0706	Organic acid And Its derivatives	Organic acid And Its derivatives	MS1	0.6579	rp	-	-	1068452	304687-28-3	-	1066.3	4101.63	3176.81	3780.72	9863.73	3382.35	3081.71	777.64	2992.77	2877.91	3186.32	2791.99	2831.98	2766.89	6133.81	2618.41	3648.53	428.81	1773.15	1907.31	1855.42	--
MW0003748	3-[(4-Fluoroanilino)carbonyl]-1,2,2-trimethylcyclopentanecarboxylic acid	C16H20FNO3	292.138	293.143	3.5722	Benzene and substituted derivatives	Benzene and substituted derivatives	MS1	0.6261	rp	-	-	3109098	304666-33-9	-	1217.05	2031.13	4270.48	492.78	1786.82	3750.99	900.24	1754.04	1319.32	956.86	1108.59	1045.32	976.1	1066.58	2046.55	1703.14	1701.21	1069.08	2205.2	2078.59	2200.07	--
MW0139820	Theaflavin 3,3'-digallate	C43H32O20	867.158	868.149	1.8351	Flavonoids	Flavones	MS1	0.6845	rp	-	HMDB0030551	135403795	30462-35-2	-	819.53	4267.7	3307.69	3996.03	4471.24	3588.74	1859.23	2989	2293.13	4125.93	2219.37	296.25	3040.22	3565.97	359.12	209.14	124.49	3623.07	2712.32	2741.87	2613.65	--
MW0119612	3-Hydroxy-3-methyl-2,3-dihydro-1H-indol-2-one	C9H9NO2	198.032	163.063	2.4505	Aldehyde,Ketones,Esters	Ketones	MS2-Search-DB	0.5782	rp	C05834	HMDB0004186	151066	3040-34-4	-	207131	203679	172530	214607	206588	202400	248346	252872	195868	239214	204824	217390	197203	245923	218607	201405	203752	192212	230237	229041	233017	ko00380
MW0118579	2H-Purine-2,8(3H)-dione, 6-amino-7,9-dihydro-	C5H5N5O2	333.061	167.044	4.3532	Aldehyde,Ketones,Esters	Ketones	MS1	0.7095	rp	-	HMDB0000401	92268	30377-37-8	-	531.44	921.94	1030.63	185.3	624.57	1145.79	703.34	640.18	1850.54	870.64	812.39	428.55	1198.67	478.85	4581.47	2520.96	1361.02	671.25	1391.48	1415.64	1450.02	--
MW0003673	3,5-Dibromo-4-hydroxybenzamide	C7H5Br2NO2	293.863	294.867	1.3039	Benzene and substituted derivatives	Benzene and substituted derivatives	MS1	0.5413	rp	C16246	-	3014162	3037-56-7	-	2970.26	3381.43	144.68	3793.07	2243.75	3463.51	2098.11	2039.49	1823.93	1116.29	1520.86	592.26	1163.47	497.23	700.69	71.77	805.74	387.4	2734.9	2711.71	2712.42	--
MW0000937	[3-[(2,4-Dichlorobenzyl)thio]-1H-1,2,4-triazol-5-yl]amine	C9H8Cl2N4S	427.979	273.985	3.1153	Benzene and substituted derivatives	Benzene and substituted derivatives	MS1	0.5799	rp	-	-	737273	303150-34-7	-	1447.18	1645.58	1350.77	2465.75	1053.08	2176.26	2990.19	3011.07	1514.19	2896.82	1029.35	1510.12	1617.95	358.45	1553.68	885.63	2615.93	1639.53	1022.22	1050.32	1115.37	--
MW0118629	2-Hydroxyimipramine	C19H24N2O	333.134	296.189	3.2647	Heterocyclic compounds	Heterocyclic compounds	MS2-Search-DB	0.5705	rp	-	HMDB0060952	108051	303-70-8	-	111706	122423	118355	52545.2	60137.6	87750.1	55534.4	43057.4	75500.8	59379.1	18160.2	63822.5	85067.1	77550.1	51636.4	49248.8	85133.7	104024	76820.8	77968.5	76879.7	--
MW0006673	Cyclobenzaprine	C20H21N	320.16	275.167	2.3103	Benzene and substituted derivatives	Benzene and substituted derivatives	MS1	0.6594	rp	C06931	HMDB0015060	2895	303-53-7	-	1421.62	970.96	12603.4	690.49	953.59	1240.48	848.88	293.49	7701.65	1334.82	3518.9	843	5928.72	9272.19	11925	13519.8	6999.57	7130.95	6050.73	5886.06	5914.38	--
MW0000280	Heliotrine	C16H27NO5	348.158	313.189	2.7893	Alkaloids	Alkaloids	MS1	0.5151	rp	C10324	-	906426	303-33-3	-	14081	6681.63	129639	12778.8	14649	5734.13	10962.5	1913.1	60167.9	21225.6	13888.4	5248.7	18037.1	22691.1	45386	23524	18604.6	22374.1	15280.6	15363.4	15399	--
MW0119770	3-Quinolinecarboxylic acid, 1,4-dihydro-6-iodo-4-oxo-	C10H6INO3	271.931	314.939	2.7369	Organic acid And Its derivatives	Organic acid And Its derivatives	MS1	0.6896	rp	-	-	719683	302949-02-6	-	127176	100636	9929.27	101602	120800	110898	108471	78518.6	85698.2	69905.9	98447.8	62442.3	82414.3	54572.5	13994.8	17502.3	34323.8	47353.5	65082.9	64890.6	65410.5	--
MW0103844	(2-Oxo-4-morpholinyl)acetic acid	C6H9NO4	194.018	159.053	1.1372	Organic acid And Its derivatives	Organic acid And Its derivatives	MS1	0.7402	rp	-	-	6984925	302900-65-8	-	4953.93	5220.01	4408.1	4960.3	5350.16	12258.3	1950.86	2864.38	4275.28	3477.81	2004.22	4576.21	3406.64	1284.13	4370.17	1755.41	4169.9	3109.38	3108.96	2910.88	2269.2	--
MW0117365	2-(1H-Benzimidazol-2-ylsulfanyl)-N-phenylacetamide	C15H13N3OS	240.051	283.078	3.9128	Alcohol and amines	Amines	MS1	0.7458	rp	-	-	207449	30065-33-9	-	6709.42	16677.7	16305.9	4598.14	13624.8	10718.4	13546.5	6668.5	7849.05	23898.6	21021.9	6152.43	31622.5	13751.2	26080.3	21105.9	13751.6	24697.4	18175	18289.8	18177.6	--
L2000-09_S5374_P	5'-Cytidylic acid	C9H14N3O8P	280.036	323.052	2.4505	Nucleotide And Its metabolomics	Nucleotide and Its metabolomics	MS1	0.6995	rp	-	-	6131	3-37-6	-	8857.73	8224.16	5861.57	7663.75	8052.94	7560.81	10781.5	10007.2	6280.98	10010.3	7244.51	8740.01	8616.36	9178.49	7119.49	6843.38	7281.14	7071.26	8696.2	8654.53	8894.23	--
MW0110674	2,2'-Azobis(2-methylpropionamidine) dihydrochloride	C8H18N6	279.123	198.159	4.9222	Benzene and substituted derivatives	Benzene and substituted derivatives	MS1	0.9253	rp	-	-	76344	2997-92-4	-	23581.5	14223.2	25387.9	25136.1	40085.8	25401.2	2851.58	2846.73	976.35	8143.22	7764.94	2925.17	2860.89	2885.71	4360.07	4253.28	3433.96	3018.25	12468.3	12271.4	12504.4	--
pmn001694	9,10,13-Trihydroxy-11-Octadecenoic Acid	C18H34O5	311.222	330.241	6.9039	FA	FFA	MS1	0.9625	rp	C14835	-	5282965	29907-57-1	-	26417.9	19100.1	19508.1	4851.27	22761.2	12430.5	13504.4	5680.55	19015.8	4248.42	8349.35	4406.23	11063.3	11697.4	69545.5	5850.85	20879.5	13799.8	14685.2	14835.5	14876.4	ko00591
MW0113931	Amygdalin	C20H27NO11	439.139	457.158	2.8964	Benzene and substituted derivatives	Benzene and substituted derivatives	MS2-MetDNA	0.8057	rp	C08325	HMDB0035030	656516	29883-15-6	-	7991.43	5710.4	18012.3	8822.23	11060.6	10994.7	4891.91	193.55	24039.2	1400.97	5282.76	550.14	4948.05	10557.2	10537.4	1015.81	3106.38	15099.1	8230.59	8520.99	8265.61	ko01100
FDATN01406	Pirenzepine dihydrochloride	C19H23Cl2N5O2	460.082	423.123	9.3783	Others	FDA	MS1	0.9004	rp	-	-	71405	29868-97-1	-	1997.52	7062.91	4526.44	1779.42	5555.74	6026.72	2420.09	1955.02	5749.93	3171.34	20630.9	3830.53	9980.59	7566.68	1989.47	6917.57	1675.09	2739.06	8085.36	7551.01	8000.64	--
MW0017048	Chikusetsusaponin III	C47H80O17	915.547	916.54	8.2155	Steroids	Steroid	MS1	0.7273	rp	C17539	-	46173930	29845-71-4	-	111.7	21.91	202.24	124.21	107.24	319.7	52.48	106.89	50.8	116.06	128.77	1029.7	87.42	1839.52	3624.58	8095.25	4698.85	617.77	1737.48	1762.56	1745.03	--
MW0016221	B-Octylglucoside	C14H28O6	273.17	292.189	4.5192	FA	Others	MS2-Search-DB	0.5144	rp	-	-	62852	29836-26-8	-	85371.4	85312.4	196704	98222.9	178301	161900	115248	146234	54438	58523.8	60303.1	34726.4	65667.3	148884	696560	117710	90389.6	42248.2	106142	107159	107122	--
MW0108862	N-n-Butylpropionamide	C7H15NO	128.108	129.115	2.2811	Alcohol and amines	Amines	MS1	0.8596	rp	-	-	221431	2955-67-1	-	5299.77	4739.75	31894.7	4119.3	7763.48	7456.16	3464.48	2734.53	13286.2	6650.9	5732	3231.07	9767.1	6997.98	12458.8	10085.4	4600.6	17636.5	9452.95	9295.35	9421.79	--
MW0103045	Ursocholic acid	C24H40O5	407.279	408.288	5.1422	Bile acids	Bile acids	MS2-Search-Local	0.7704	rp	C17644	HMDB0000917	122340	2955-27-3	-	10486.2	12032.5	12041.2	26476.9	12557.8	1908.15	270.43	19.82	195.1	308.35	171.18	49.5	1149.22	392.73	190.28	337.7	197.28	265.18	5755.63	5650.23	5757.97	--
MW0002978	2-Chloro-N-methyl-N-{4-[2,2,2-trifluoro-1-hydroxy-1-(trifluoromethyl)ethyl]phenyl}acetamide	C12H10ClF6NO2	370.009	349.03	3.4974	Benzene and substituted derivatives	Benzene and substituted derivatives	MS1	0.7241	rp	-	-	4646718	294196-95-5	-	1593.54	1353.33	2453.27	2579.54	1902.25	1308.86	790.6	986.29	1033.85	1680.72	1047.1	1178.51	1130.79	2963.75	1670.87	1638.25	1421.43	406.82	1250.99	1254.56	1284.62	--
MW0003385	2-Thiophenesulfonamide, N-[4-[2,2,2-trifluoro-1-hydroxy-1-(trifluoromethyl)ethyl]phenyl]-	C13H9F6NO3S2	385.98	404.993	4.1538	Benzene and substituted derivatives	Benzene and substituted derivatives	MS1	0.7028	rp	-	-	2360837	293753-05-6	-	88	1159.95	134.03	966.15	2011.81	1141.53	163.75	440.12	192.54	883.18	1221.71	81.18	119.62	258.68	12861.7	145.5	130.54	117.65	1051.48	1125.4	1075.65	--
MW0103595	Inosine	C10H12N4O5	536.157	268.081	1.3124	Nucleotide And Its metabolomics	Nucleotide and Its metabolomics	MS2-MetDNA	0.9955	rp	C00294	HMDB0000195	135398641	292853-81-7	-	864.39	349.32	12991.4	363.29	2166.19	8108.22	841.51	11400	355.15	749.95	552.17	3879.73	7056.75	15121.4	1620.93	3391.11	6334.47	8235.55	3457.75	3509.67	3499.06	ko00230,ko01100,ko02010
MW0109281	Pirimiphos-methyl	C11H20N3O3PS	304.096	305.096	2.141	Heterocyclic compounds	Heterocyclic compounds	MS1	0.6542	rp	C18403	-	34526	29232-93-7	-	2419.36	493.86	3411	1872.48	3827.37	1725.03	2104.72	2429.56	1459.1	603.01	1469.48	1736.6	3105.87	9655.59	26627.5	3809.65	5854	12753.6	5359.01	5247.6	5453.36	--
MW0006279	Benzoximate	C18H18ClNO5	334.044	363.087	5.6576	Benzene and substituted derivatives	Benzene and substituted derivatives	MS1	0.7286	rp	-	-	6035168	29104-30-1	-	436.96	675.28	874.79	658.55	1109.07	1327.15	2057.39	1657.35	1906.3	937.13	1522.78	340.69	2131.33	2324.2	5511.96	1465.02	1276.53	1506.36	2111.85	2115.65	2085.91	--
MW0157187	Sporidesmolide I	C33H58N4O8	622.394	638.426	9.6209	Aldehyde,Ketones,Esters	Esters	MS1	0.9122	rp	-	-	91617625	2900-38-1	-	1512.35	2893.63	3368.81	1443.62	2995.7	2562.64	1181.14	2826.4	2664.46	2451.87	3554.06	1807.01	2836.67	2858.32	2545.15	3291.45	3641.46	3616.89	2610.91	2515.86	2587.13	--
MW0061088	Petromyzonol	C24H42O4	429.286	394.308	9.0014	Bile acids	Bile acids	MS1	0.8152	rp	C16258	-	5284054	28979-29-5	-	1969.06	8165.57	11354.1	5109.51	3669.2	2787.32	4184.16	6531.03	1400.14	3769.45	17596.2	7967.89	15206.9	17594.4	76851.4	3688.47	15467.1	11950.8	9861.9	9804.92	9860.73	--
MW0169592	Oleoyl Oxazolopyridine	C24H36N2O2	419.238	384.278	11.0255	FA	FFA	MS1	0.5286	rp	-	-	9821458	288862-58-8	-	4546.06	5242.41	4083.38	4026.05	4457.63	3215.25	2562.23	2421.97	1188.74	1426.69	992.67	1392.77	1381.7	717.17	2071.66	698.98	841.58	1403.78	1456.46	1522.1	1527.83	--
MW0015586	Adrenic acid	C22H36O2	333.27	332.272	12.105	FA	FFA	MS2-MetDNA	0.9955	rp	C16527	HMDB0002226	5497181	28874-58-0	-	17377.5	27199.1	36988.9	17367.7	54671.4	6204.93	14345.5	20151.6	13799.2	20737.7	39607.5	16024.9	47776.8	32208	5110.54	16472	14603.6	32320.2	22877.9	22637.4	22808	ko01040,ko04216
MW0012300	13,16,19-Docosatrienoic acid	C22H38O2	333.279	334.287	9.8836	FA	FFA	MS2-Search-DB	0.756	rp	C16534	HMDB0002823	5312556	28845-86-5	-	228569	51564	69224.7	98138.3	66370.7	73681.6	50125.2	44284.6	46518.7	69281.5	59518.6	97160.3	64359.4	50258.3	39078.5	31985.7	61043.7	113847	60315.3	60933.8	60395.2	--
MW0107798	Leucyl-leucine	C12H24N2O3	243.171	244.179	2.5539	Amino acid and Its metabolomics	Small Peptide	MS2-Insilico	0.6036	rp	C11332	HMDB0028933	94244	2883-36-5	-	101963	67900	761523	36272.2	59867.1	52572.9	64510.7	17588.1	110210	57023	73445	28699.3	165396	101615	252131	111776	65027.8	192027	146927	148821	148737	--
MW0104340	2-(3-Trifluoromethylbenzenesulfonylamino)propionic acid	C10H10F3NO4S	278.009	297.028	3.1657	Organic acid And Its derivatives	Organic acid And Its derivatives	MS1	0.8134	rp	-	-	2777710	288266-54-6	-	11004.5	9303.15	9512.55	9901.04	8124.51	13260.3	17929.5	11637.9	10474.8	12241.5	20816.9	11832.8	24291.6	15789	20710.6	16329.7	20960.6	21053.5	15299.1	15228.3	15249.7	--
MEDP1090	Thiazole	C3H3NS	83.9916	84.9986	1.8273	Heterocyclic compounds	Heterocyclic compounds	MS1	0.6793	rp	C02740	HMDB0029713	9256	288-47-1	-	7221.76	6765.16	3874.58	7196.77	8158.57	5232.96	3729.66	3018.14	7596.13	4571.69	4326.86	4242.44	7630.03	6188.65	5519.71	4038.15	5234.56	6931.09	6206.45	6075.84	6186.46	--
MW0006826	Difenoxin	C28H28N2O2	469.226	424.215	6.7434	Heterocyclic compounds	Heterocyclic compounds	MS1	0.6487	rp	-	-	25273607	28782-42-5	-	158809	55691.9	32744.5	56327.8	53326	56214	6725.27	720.2	27222.7	82470.2	95077.6	1200.99	3500.32	2289.44	53947.7	114371	95341.8	28029	30444.6	30352.1	29963.6	--
MW0126474	Rosuvastatin	C22H28FN3O6S	516.127	481.168	11.3866	Heterocyclic compounds	Heterocyclic compounds	MS1	0.5387	rp	D08492	HMDB0015230	446157	287714-41-4	-	2035.1	2319.1	1465.59	1854.49	1752.72	1777.07	594.06	3312.1	354.9	1801.51	2935.09	4531.37	2065.59	2227.41	1562.31	333.01	1822.79	1809.22	759.9	706.19	657.1	--
MW0121295	5-Bromo-N-(tert-butyl)-2-thiophenesulfonamide	C8H12BrNO2S2	297.946	298.947	3.8131	Alcohol and amines	Amines	MS1	0.7397	rp	-	-	2757187	286932-39-6	-	16723	30155.4	14541.5	22103.2	30522.3	31378.3	21079.8	26677	23265.6	25155.1	29528.8	14716.6	31878.4	34219	60629	25753.2	30456.1	22504.8	35141.9	34850.3	34702.6	--
MW0103222	α-Hyodeoxycholic acid methyl ester	C25H42O4	441.277	406.308	10.5698	Bile acids	Bile acids	MS1	0.9813	rp	-	-	6451460	2868-48-6	-	4826.08	5842.2	12069.3	4070.65	8850.37	6322.12	8706.97	4306.56	781.12	747.78	9694.3	2173.08	16583	11827.8	9821.06	10128.6	9267.83	22534.5	4941.19	5516.14	6028.74	--
MW0122280	6-Nitro-1,3-benzothiazol-2(3H)-one	C7H4N2O3S	230.969	195.994	1.289	Benzene and substituted derivatives	Benzene and substituted derivatives	MS1	0.6524	rp	-	-	641571	28620-12-4	-	4739.28	2189.51	9782.58	7207.4	4552.62	6573.68	12735.3	10769.7	7866.21	7249.19	9144.25	18119.3	15132.2	10152.6	16375	11744.9	17853	15638.2	12042.9	12497.2	12537	--
MW0109801	Tentoxin	C22H30N4O4	371.218	414.227	3.5306	Alcohol and amines	Polyamines	MS1	0.6777	rp	C08441	-	5281143	28540-82-1	-	6396.72	10130.5	10744.9	6760.4	8310.11	10294.4	6616.32	8553.48	7620.01	6592.24	10437.1	7074.49	12969	15855.3	60010.6	9326.41	12340.7	14951.6	13767.9	13772	13644.9	--
MW0150244	Glucoconringiin;2-Hydroxy-2-methylpropyl glucosinolate	C11H21NO10S2	428.027	391.061	3.9045	Benzene and substituted derivatives	Benzene and substituted derivatives	MS1	0.8305	rp	C08408	HMDB0038418	9548624	28463-28-7	-	17863.6	1107.36	1471.75	841.34	820.43	35774.1	130.2	93.97	10917	107.59	637.61	1799.15	280.24	127.15	167.17	34.88	66.18	352.08	4810.6	4814.07	4741.54	--
MW0114545	Glucoraphenin	C12H21NO10S3	434.026	435.033	5.5933	Benzene and substituted derivatives	Benzene and substituted derivatives	MS1	0.6585	rp	C08420	-	5281138	28463-24-3	-	284.29	219.73	3342.82	355.65	962.08	754.45	685.34	849.5	2036.93	242.12	2777.42	1069.91	1087.77	804.24	377.08	250.72	872.45	897.19	439.16	391.66	423.06	--
MW0016198	Bioresmethrin	C22H26O3	373.16	338.188	9.6874	Aldehyde,Ketones,Esters	Esters	MS1	0.738	rp	C16810	-	162381	28434-01-7	-	1490.65	2780.68	1089	1682.86	2491.2	469.33	143.63	716.46	198.88	837.32	907.75	696.45	171.57	688.98	874.18	634.35	620.39	611.3	585.28	583.6	567.24	--
MW0123747	Docosahexaenoyl Serotonin	C32H42N2O2	521.289	486.325	11.3485	Tryptamines,Cholines,Pigments	Tryptamines	MS1	0.9813	rp	-	-	52224409	283601-58-1	-	2622.25	11624.7	1566.57	4059.98	4927.81	2617.32	271.73	660.32	1345.64	318.7	297.02	1022.76	342.19	224.06	662.17	1470.52	218.71	931.18	1824.76	1774.29	1833.92	--
MADP0551	Valine-valine-valine	C15H29N3O4	314.208	315.216	3.2071	Amino acid and Its metabolomics	Small Peptide	MS1	0.9881	rp	-	-	-	28130-13-4	-	72215.6	35377.4	228712	25174.3	29523.3	30111.9	20182.8	4870.23	105707	28743.6	33068.5	26502.6	50034.2	143158	140125	113478	69013	154988	68617.2	69281	68641.6	--
MW0117239	1-Methylxanthine	C6H6N4O2	165.04	166.049	9.729	Heterocyclic compounds	Heterocyclic compounds	MS2-Search-DB	0.5789	rp	C16358	HMDB0010738	80220	28109-92-4	-	12308.6	4077.04	22348.5	3582.76	3019.1	2743.7	2538.7	2737.27	2405.2	2616.8	2606.79	2892.71	3203.04	3300	5984.71	3011.73	2887.12	2919.61	52387.1	51155.9	51756	ko00232,ko01100
MW0109195	Phenylacetyl-L-Glutamine	C13H15NO6	335.087	281.09	5.8946	Amino acid and Its metabolomics	Amino acids	MS2-MetDNA	0.8215	rp	C05595	HMDB0006061	440731	28047-15-6	-	104381	56334	90404.6	74139.2	90318.3	62068.4	21850.9	18180.8	61678.8	51606.1	119887	17776.6	43982	27844.1	37037.8	40171.7	46854.2	32951.4	63192.2	62846.8	63119	ko00350
MW0154954	Pederin	C25H45NO9	538.278	503.309	9.3531	Heterocyclic compounds	Heterocyclic compounds	MS1	0.7604	rp	C15760	-	5381287	27973-72-4	-	1310.15	3449.95	898.43	3185.88	3814.07	2632.33	1812.84	910.09	3539.89	1029.54	1887.05	324.23	1826.34	1509.08	1113.67	658	828.65	558.41	1990.22	1842.14	1921.87	--
MW0116889	1-Benzyl-3-cetyl-2-methylimidazolium iodide	C27H44N2	431.312	396.35	11.6055	Benzene and substituted derivatives	Benzene and substituted derivatives	MS1	0.9727	rp	-	-	10436839	278603-08-0	-	2922.81	2797.41	3505.04	3468.79	3215.95	1864.19	6337.88	4712.7	5295.11	7445.82	10134.3	5763.9	4916.9	7109.32	970.87	17409.9	5349.33	28823.1	7022.6	7065.54	6951.99	--
MW0168625	5-(4-HYDROXYPHENYL)-5-PHENYLHYDANTOIN	C15H12N2O3	267.073	268.085	1.9432	Benzene and substituted derivatives	Benzene and substituted derivatives	MS2-Search-DB	0.5791	rp	-	-	17732	2784-27-2	-	35383.7	152771	83453.8	39592.1	179133	88343.6	129992	12223.6	160101	71880.7	180192	118111	136146	36593.2	62696.7	120807	20486.2	112466	108064	108330	108140	--
MW0008575	N,N-Diethyl-3,5-dinitrobenzamide	C11H13N3O5	222.087	267.086	1.2382	Benzene and substituted derivatives	Benzene and substituted derivatives	MS1	0.7185	rp	-	-	3681163	2782-38-9	-	424.41	2227.99	2074.6	1389.48	323.95	1434.81	1569.7	2020.66	2143.31	998.65	488.1	354.62	2416.34	2423.82	2451.85	1668.45	2359.04	753.92	1530.13	1340.62	1533.41	--
MW0154849	Pahutoxin	C23H46NO4Cl	419.276	435.312	8.707	Aldehyde,Ketones,Esters	Esters	MS1	0.736	rp	C16889	-	119452	27742-14-9	-	85842.4	77.5	158.57	48969.6	1673.1	130.1	68983.3	123035	1140.59	116649	3438.57	985.24	11639.8	892133	832444	438005	433955	91654.7	118421	117924	117829	--
MW0126505	Salsolinol	C10H13NO2	231.078	179.095	3.1463	Alcohol and amines	Alcohols	MS1	0.8177	rp	C09642	HMDB0042012	91588	27740-96-1	-	43931.3	11043.8	46377.8	16627.5	19616.1	9735.62	27188.8	19768.4	20769.6	18676.9	16961.8	58203.1	41043.9	38078	49504.8	60472.2	48623.6	51216.3	33224.6	33461.6	33320	--
MW0148519	Dihydropicromycin	C28H49NO8	562.319	527.346	9.8791	Heterocyclic compounds	Heterocyclic compounds	MS1	0.7414	rp	C15755	-	3084480	27656-56-0	-	3317.92	2895.74	3243.42	3557.66	4166.68	2633.71	5886.27	8409.7	6356.87	7574.44	3564.32	12122	5427.92	17328.6	39351.4	18464.2	9364.57	16239.5	7218.76	7418.51	7487.35	--
MW0002080	2,2-Dichloro-N-(3-chloro-1,4-dioxo-2-naphthyl)acetamide	C12H6Cl3NO3	287.902	316.941	2.725	Benzene and substituted derivatives	Benzene and substituted derivatives	MS1	0.6736	rp	C19048	-	94382	27541-88-4	-	40700.1	31068	938.72	29831	39422.7	49092	44570.7	27417.7	24112	17769.8	32180.7	21541.7	27116	7770.96	1430.31	1523.89	4423.84	7478.8	6106.04	9675.29	9679.19	--
MW0120905	5-(p-Chlorobenzylidene)thiobarbituric acid	C11H7ClN2O2S	317.996	265.992	3.8629	Organic acid And Its derivatives	Organic acid And Its derivatives	MS1	0.7095	rp	-	-	676829	27430-13-3	-	292.16	2494.54	331.34	2645.5	3655.56	1872.03	1354.14	1525.47	174.42	1189.38	232.94	1171.64	861.42	646.05	863.9	770.03	848.2	750.24	771.24	717.31	779.91	--
MEDN1246	3-(pyrazol-1-yl) -L-alanine	C6H9N3O2	154.062	155.07	3.0284	Amino acid and Its metabolomics	Amino acid derivatives	MS1	0.9711	rp	C01162	-	-	2734-48-7	-	582.99	144.21	1008.23	24.21	75.14	218.83	68.87	103.93	219.19	57.47	150.89	158.92	185.32	116.9	42899.6	272.33	153.58	145.47	3030.11	3055.84	3040.97	--
MW0006925	Dodecylbenzenesulfonic acid	C18H30O3S	325.184	326.192	11.5711	Benzene and substituted derivatives	Benzene and substituted derivatives	MS2-Search-DB	0.7022	rp	-	HMDB0059915	8485	27176-87-0	-	162217	139564	184511	155787	132247	120418	187515	176170	99501.1	85501.2	79325.9	146313	278110	93471.4	118118	100847	55880.8	130622	135645	129834	136739	--
MW0007342	Hydroxy phenyl 4-methylbenzenesulfonoperoxoyl iodide	C13H13IO4S	428.927	391.958	1.7103	Benzene and substituted derivatives	Benzene and substituted derivatives	MS1	0.7066	rp	-	-	325434	27126-76-7	-	3476.12	2346.72	2299.51	4697.96	3417.97	4781.06	4300.26	9799.85	13103.1	18842	4320.88	19708.4	6131.97	4237.61	1347.45	2087.44	2342.12	2354.65	5701.78	5711.73	5826.78	--
MEDP0634	FFA(20:1)	C20H38O2	309.279	310.287	11.6237	FA	FFA	MS2-Search-Local	0.7751	rp	C16526	HMDB0002231	-	26764-41-0	-	497620	263256	452403	287280	375680	532532	301219	408622	139683	1.27066e+06	557570	458325	702287	216790	145520	62993.5	202952	167643	159494	37037.8	151325	ko01040
MW0117534	2-(3-Oxo-2,3-dihydro-4H-1,4-benzoxazin-4-yl)acetamide	C10H10N2O3	205.065	206.069	2.5419	Alcohol and amines	Amines	MS1	0.6835	rp	-	-	3047812	26513-79-1	-	4289.88	4212.93	2670.99	2993.01	1957.16	2896.51	4304.39	2160.71	3135.71	1713.36	2418.38	2166.04	2601.58	1869.33	1335.74	454.61	736.34	2660.45	1947.29	1959.16	1865.16	--
MW0127248	2-[4-[2-[4-cyclohexylbutyl(cyclohexylcarbamoyl)amino]ethyl]phenyl]sulfanyl-2-methylpropanoic acid	C29H46N2O3S	501.322	502.323	7.1718	Organic acid And Its derivatives	Organic acid And Its derivatives	MS2-Search-DB	0.6669	rp	C15622	-	3392731	265129-71-3	-	817765	446584	648560	313055	462913	182752	96916.5	65529.7	41016.3	429787	80407.8	123036	384605	106630	148740	46920.1	74350.4	107065	259911	259908	259574	--
MW0154670	O-Acetylcypholophine	C20H28N2O4	344.182	360.205	2.1098	Benzene and substituted derivatives	Benzene and substituted derivatives	MS1	0.7443	rp	C10564	-	442839	26482-11-1	-	14968.2	15048.6	121087	5297.9	18370.1	26528.8	17110.3	2575.84	40163	25343.6	27196	24884.2	41101.9	42218.4	105775	43806.2	20500.1	36893.1	30286.3	30829.7	30921.9	--
MEDN0461	D-Sedoheptuiose 7-Phosphate	C7H15O10P	306.05	290.04	0.8126	Carbohydrates and Its metabolites	Phosphate sugars	MS2-Search-Local	0.6472	rp	C00281	HMDB0001068	165007	2646-35-7	-	4250.64	25220.1	12863.4	10273.4	31783.6	17875.4	12020.2	12204.3	12061.7	14676.7	47866.7	22811.1	34401.5	14155.4	20202.4	49888	5224.45	17049.2	20330.3	20460	20430.9	--
MW0149019	Estradiol-17-phenylpropionate;Estra-1,3,5(10)-triene-3,17beta-diol 17-benzenepropionate	C27H32O3	573.196	404.235	7.5932	Benzene and substituted derivatives	Benzene and substituted derivatives	MS1	0.9911	rp	C14645	-	68577	26443-03-8	-	26229.7	66690	28710.8	32231.8	40236.7	19536.2	33148	12720.1	8715.25	22626	18756.2	8290.22	35228.2	11169.8	8876.76	14620.6	15167.6	7640.04	22711.6	22799.2	22755.3	--
MW0116951	1H- Pyrazole-4-carboxylic acid, 1-(2,4-difluorophenyl)-5-[[2-[[(1,1-dimethylethyl)amino] thioxomethyl]hydrazinylidene]methyl]-, methyl ester	C17H19F2N5O2S	376.103	395.123	3.4551	Organic acid And Its derivatives	Organic acid And Its derivatives	MS1	0.6517	rp	-	-	9581011	264233-05-8	-	2315.68	28429.1	9032.98	15787.4	24226.1	2459.79	6989.34	10235	11953.5	17209	18313	21159	3614.44	15152.2	20337.3	15681.2	8267.49	9727.4	17350.6	17269.4	16634.8	--
MW0012191	12,13-DiHOME	C18H34O4	314.241	314.246	7.4355	FA	Oxidized lipids	MS2-MetDNA	0.9937	rp	C14829	HMDB0004705	10236635	263399-35-5	-	31186.8	50548.6	29242.2	12211.9	30082.2	28993.4	36528.9	21074.3	106245	22373.8	41422.4	33040.2	31981.2	47232.7	55820.9	25991.8	34840.8	33720.8	36375.1	36372.6	36534.4	ko00591
MW0015404	9,10-DiHOME	C18H34O4	296.231	314.246	9.006	FA	Oxidized lipids	MS2-MetDNA	0.9695	rp	C14828	HMDB0004704	9966640	263399-34-4	-	9656.47	11958.7	11593.4	10003.1	8929.28	14980.2	7757.44	12432.2	8695.63	8451.05	28931.4	12692.6	20442.5	31983.4	85329.5	16632	16861	10552.5	23641.9	23326.4	25275.2	ko00591
MEDN1244	4-(Cytidine 5'-diphosphate) -2-C-methyl-D-erythritol	C14H25N3O14P2	520.072	521.081	3.7632	Nucleotide And Its metabolomics	Nucleotide and Its metabolomics	MS1	0.962	rp	C11435	-	-	263016-94-0	-	5312.88	5955.99	6869.76	10242.6	6631.22	8162.81	135.22	3830.55	241.84	111.58	591.37	2533.19	208.84	2460.03	3272.32	2150.92	2270.61	2136.95	2447.74	2498.5	2467.06	ko00900,ko01100
MW0147240	Cassaidine	C24H41NO4	442.266	407.304	2.9074	Aldehyde,Ketones,Esters	Ketones	MS1	0.6977	rp	C08669	-	5281266	26296-41-3	-	3079.91	724.43	37857.9	3695.77	323	6500.57	4889.07	1049.01	28967.8	22791.1	11759.4	6218.24	20709.4	9619.73	24529.9	5847.77	3046.82	20352.5	14059.1	14023.4	13676.7	--
MW0063596	Sorbitan monopalmitate	C22H42O6	359.279	402.298	9.8287	FA	Others	MS1	0.8094	rp	-	HMDB0029887	14927	26266-57-9	-	3084.53	8521.73	5233.8	5707.23	5823.6	9665.54	5053.1	584.72	3437.64	1087.58	7200.14	28132.8	6626.52	4117.24	454.13	372.54	996.91	1194.74	4726.64	4829.83	4716.84	--
MW0126829	Torcetrapib	C26H25F9N2O4	557.144	600.167	12.0635	Heterocyclic compounds	Heterocyclic compounds	MS1	0.5276	rp	D06195	-	159325	262352-17-0	-	899.76	378.22	2131.94	1636.08	130.15	1041.3	703.75	1453.05	1255.11	1749.54	1676.26	1920.47	1911.49	1216.3	1404.87	1445.75	1821.81	1273.65	1351.42	1361.14	1350.59	--
MW0107633	L-2-Aminobutyric acid	C4H9NO2	143.083	103.063	0.7389	Aldehyde,Ketones,Esters	Esters	MS2-MetDNA	0.9619	rp	C02356	HMDB0000452	80283	2623-91-8	-	2369.81	1391.04	3743.18	2610.68	2801.15	1634.46	1137.29	1967.17	1932.39	1475.13	715.28	1019.8	4453.13	2174.33	2364.34	2186.61	1429.89	7520.69	2710.61	2653.93	2648.53	ko00270,ko01100
MW0147064	Canthiumine	C33H36N4O4	551.269	552.274	7.1164	Organic acid And Its derivatives	Organic acid And Its derivatives	MS1	0.9847	rp	C10000	-	5281584	26195-90-4	-	63604.9	101487	1110.63	1279.06	1067.29	87846.2	37652.4	96953.6	504875	276.37	383365	96705.6	365.79	87045.2	36192.6	40000	119901	5401.11	69302	69396.9	67922.5	--
MW0011973	10-(Acetyloxy)decyl acetate	C14H26O4	293.15	258.183	2.6357	Aldehyde,Ketones,Esters	Esters	MS1	0.6814	rp	-	-	117736	26118-61-6	-	9509.24	11251	35462.8	8863.52	10295.8	6381.01	11806.8	4372	23738.2	35376.4	7950.73	4032.21	21585.6	7323.2	13000.8	5511.26	4514.82	21821.1	16228	16425.7	16300.9	--
MW0156380	Rhodojaponin I;Grayanotoxane-5,6,10,14,16-pentol, 2,3-epoxy-, 6,14-diacetate,(2beta,3beta,6beta,14R)-	C24H36O8	473.218	452.241	7.8177	Terpenoids	Ditepenoids	MS2-Insilico	0.5191	rp	C19992	-	101306700	26116-88-1	-	270473	189478	164852	147911	151959	164580	150240	154900	147538	125939	99521.1	125441	163724	246409	133110	177762	156130	120876	200103	201973	201914	--
MW0114411	Erythromycylamine	C37H70N2O12	755.473	734.493	5.5836	Alcohol and amines	Amines	MS1	0.8588	rp	-	-	83952	26116-56-3	-	3378.3	1952.94	4540.47	975.92	5205.1	2738.52	1990.52	1732.38	2283.41	1714.26	1890.09	1805.56	2080.41	2044.6	2113.27	1864.31	1847.71	1879	837.96	893.26	784.63	--
MW0008967	N-Cbz-L-phenylalanyl-chloromethane	C18H18ClNO3	376.092	331.098	2.1121	Benzene and substituted derivatives	Benzene and substituted derivatives	MS1	0.6634	rp	-	-	99625	26049-94-5	-	7820.39	7486.46	5350.64	10527.4	10386.8	12936.4	11780.8	13841.7	13708.2	9195.29	5757.8	7004.67	14325.1	14245.4	12495.3	14293.4	13164.9	11497.1	13518.5	13397.6	13737	--
MW0061606	Phenothrin	C23H26O3	349.187	350.188	1.2042	FA	Others	MS1	0.649	rp	C14387	-	4767	26002-80-2	-	3081.5	1786.96	7146.21	606.02	962.65	980.66	1716.66	289.47	3016.44	784.69	2261.31	175.6	2733.92	3306.69	4834.15	3493.73	2019.91	6148.36	2666.29	2627.49	2634.33	--
MW0126551	Simazine hydroxy	C7H13N5O	218.078	183.112	5.7855	Heterocyclic compounds	Heterocyclic compounds	MS1	0.7365	rp	-	-	135408659	2599/11/3	-	104402	99582.8	89607.7	103559	100421	98231.8	108605	105497	99049.4	99667.3	106788	103553	92558	98175.5	82841.8	93758.6	97419.7	97104	96580.1	97071.5	96300.1	--
MW0117459	2-(2H-Benzotriazol-2-yl)-4,6-di-tert-pentylphenol	C22H29N3O	386.194	351.231	10.5596	Benzene and substituted derivatives	Benzene and substituted derivatives	MS1	0.9378	rp	-	-	33263	25973-55-1	-	10335.9	8885.72	13708.3	15143.6	8032.92	14596	18673.5	16242.1	27404.9	21814.2	38517.4	20429.2	26412.3	46537.1	30518.9	48016.6	46856.9	27113.5	30653.9	30647.6	30721	--
MW0009406	Phenthoate	C12H17O4PS2	275.037	320.031	5.051	Benzene and substituted derivatives	Benzene and substituted derivatives	MS1	0.66	rp	C14429	-	17435	2597/3/7	-	2252.31	4225.05	3090.77	1477.48	2994.21	3572.8	4289.45	4750.7	4910.87	3431.79	3806.27	4188.34	5077.63	5707.94	6311.85	5470.7	6086.13	4851.52	4022.77	4200.06	3979.96	--
MW0123254	Cefazolin	C14H14N8O4S3	367.043	454.03	4.968	Others	Medicine	MS1	0.6859	rp	-	HMDB0015422	656510	25953-19-9	-	1445.88	716.26	5162.97	737.89	596.36	2181.55	5926.96	1775.24	9246.41	2530.75	3837.6	999.11	7821.72	3180.39	12972.8	3556.11	9946.42	2595.96	5210.03	5123.15	5116.51	--
MW0154092	N-(Linolenoyl) Tyrosine	C27H39NO4	881.545	441.288	7.1033	Amino acid and Its metabolomics	Amino acid derivatives	MS1	0.7011	rp	-	-	35020415	259143-19-6	-	2248.02	8936.47	231.57	4548.15	789.7	7556.34	1963.56	2075.69	5344.13	715.48	2200.61	2551.52	202.22	2042.39	243.33	3075.24	1672.52	939.81	1337.03	1253.27	1272.5	--
MW0124408	Indole-3-acetaldehyde	C10H9NO	160.067	159.068	2.384	Heterocyclic compounds	Indole and Its derivatives	MS2-MetDNA	0.9796	rp	C00637	HMDB0001190	800	2591-98-2	-	1049.75	176.85	800.53	742.53	635.73	421.27	589.73	364.5	554.91	714.16	1296.57	320.56	720.67	1058.65	381.8	1765.95	471.79	316.4	992.66	870.8	929.15	ko00380,ko01100
MW0106705	Firefly luciferin	C11H8N2O3S2	278.99	279.998	4.4611	Organic acid And Its derivatives	Organic acid And Its derivatives	MS2-Search-DB	0.775	rp	C02740	HMDB0029713	92934	2591-17-5	-	823736	804667	786066	812888	831989	851334	939845	965575	867327	922518	923902	961134	887854	954309	747485	936373	1.00125e+06	925378	923434	928775	923774	--
MW0149526	Gentamicin C2	C20H41N5O7	925.604	463.301	9.3866	Others	Medicine	MS1	0.8859	rp	C02033	-	72397	25876-11-3	-	2901.52	241.95	978.39	6910.19	126.5	1890.62	1689.54	576.59	143.2	590.47	1582.65	3637.55	649.17	735.21	8391.09	4599.23	43709.3	1967.21	2053	1971.14	1991.57	ko00524
MW0114514	Gentamicin	C21H43N5O7	461.29	477.316	10.4599	Others	Medicine	MS1	0.7598	rp	D08013	HMDB0014936	3467	25876-10-2	-	13010.2	14478.9	20636.4	23489.8	7558.85	13995.6	18367.6	59791.5	9416.71	44428.2	35667.2	84849.7	52304.4	89198.7	44362.4	47933.1	56554.9	46410.5	41524.5	40646.4	39786.4	--
FDATN00829	Robenidine Hydrochoride	C15H14Cl3N5	404	369.031	3.9061	Others	FDA	MS1	0.971	rp	-	-	16212175	25875-50-7	-	6515.61	6569.33	5507.77	5008.5	9896.44	7791.55	4069.29	6993.19	14526.1	6275.54	9422.42	5196.5	8145.64	7141.29	3531.42	6173.07	6539.21	273.88	6597.36	6650.72	6403.58	--
MW0119312	3-[2-(1,3-Benzodioxol-5-yl)-2-oxoethyl]-5-bromo-3-hydroxy-1,3-dihydro-2H-indol-2-one	C17H12BrNO5	389.984	390.988	3.5797	Benzene and substituted derivatives	Benzene and substituted derivatives	MS1	0.8461	rp	-	-	304906	258264-62-9	-	26239.2	46222.1	34090.1	33869	49361.9	48216.3	35178.5	42106.1	51359.3	41889.8	49530.3	34333	27110.8	16064.7	18161	36319	46228.1	37488.2	34187.9	34081	34169.6	--
MW0005690	5-Hydroxyrosiglitazone	C18H19N3O4S	389.124	373.11	3.6303	Benzene and substituted derivatives	Phenolics	MS2-Search-DB	0.6203	rp	-	HMDB0060981	9864316	257883-22-0	-	73167	69197.6	39730.5	76444.9	69522.4	154116	45160	99949.7	24510.9	61258.4	105613	69398.9	113327	88876.7	78366.1	48858	66480.2	79409.6	81724.3	82257.4	82271.9	--
MW0006461	C.I. Basic Violet 2	C22H23N3	328.187	329.189	2.4868	Benzene and substituted derivatives	Benzene and substituted derivatives	MS1	0.6491	rp	-	-	18612	25739-74-6	-	23162.8	12904.5	34611.3	7974.27	12365.4	12521.6	9843.64	4967.27	37963.8	18127.5	18315.6	14698.4	50559.2	69375.2	66632.6	64862.5	69699.7	33101.7	46542.6	45750.4	48614.2	--
MEDL00353	Glu-Leu	C11H20N2O5	259.129	260.137	2.5024	Amino acid and Its metabolomics	Small Peptide	MS2-Search-Local	0.8199	rp	-	HMDB0028823	9856500	2566-39-4	-	81622.3	29668.8	116607	36137.8	25345	32247.3	88255.3	36184	430400	137952	163835	120345	75280.9	159805	129080	346778	318950	227187	188161	177122	190114	--
MW0116320	1-(2-Fluorobenzyl)-1H-pyrazolo[3,4-b]pyridine-3-carbonitrile	C14H9FN4	287.056	252.081	4.1787	Heterocyclic compounds	Pyridine and pyridine derivatives	MS1	0.7423	rp	-	-	11402500	256376-65-5	-	4721.11	4507.96	23038.7	8926.38	5797.55	8914.63	2390.05	3772.19	2307.78	3041.19	2458.28	1898.85	8803.11	2813.51	7209.72	1485.82	5683.46	10033.3	4813.34	4964.18	4960.67	--
MW0105731	Arginyl-Tryptophan	C17H24N6O3	359.187	360.191	5.3086	Amino acid and Its metabolomics	Amino acid derivatives	MS1	0.9406	rp	-	HMDB0028720	7009653	25615-38-7	-	361.01	7322.96	4918.9	6089.99	4806.14	2306.17	4501.88	234.51	3858.88	11946.2	12212.2	4985.12	6446.05	3540.17	5684.75	5192.36	3397.62	2428.39	4806.92	4968.71	4917.53	--
MW0168786	ASPARTATE	C4H7NO4	134.034	133.037	0.7722	Amino acid and Its metabolomics	Amino acid derivatives	MS2-MetDNA	0.9879	rp	C16433	-	5960	25608-40-6	-	4886.92	1246.26	14984	2532.7	2440.99	1517	2100.06	2415.2	5365.08	6126.28	2444.21	1479.78	5056.16	5714.58	6624.37	12221.5	5818.32	4567.01	5609.97	5482.54	5438.15	--
MW0119820	4-(1-piperazinyl)-1H-Indole(hydrochloride)	C12H14N3	437.189	200.119	3.2358	Heterocyclic compounds	Indole and Its derivatives	MS1	0.736	rp	-	-	42614438	255714-24-0	-	2964.96	2583.46	1892.29	2109.01	2482.85	367.49	552.88	2819.16	2927.85	430.11	334.35	528.27	941.5	5229.78	19010	8405.75	1392.14	8179.25	1646.47	2166.05	2111.31	--
MEDP1084	Carnitine C12:0	C19H37NO4	378.249	343.272	7.1113	FA	CAR	MS1	0.7439	rp	-	-	-	25518-54-1	-	28616	79501.6	61425.7	15988.5	34800.2	77531.8	28534.3	18925.4	30413.2	11925.5	35203.8	11160.2	45114.4	36681.6	14391.2	23247.6	22806.4	25627.2	35422	35517.6	35510.1	--
MW0123571	Desmethylbosentan	C26H27N5O6S	640.118	537.168	2.9905	Heterocyclic compounds	Heterocyclic compounds	MS1	0.6333	rp	-	-	6426756	253688-61-8	-	2301.95	6748.93	2235.12	1811.73	157.69	128.16	213.67	4090.76	209.22	365.56	2105.14	3327.43	4946.96	7749.34	4376.7	4605.23	1712.1	2697.57	2303.27	2194.35	2212.84	--
MW0126689	tert-Butyl 4-(1H-indol-4-yl)piperazine-1-carboxylate	C17H23N3O2	336.145	301.179	6.6122	Aldehyde,Ketones,Esters	Esters	MS1	0.5925	rp	-	-	22015386	252978-89-5	-	6961.82	3972.11	5658.48	1928.72	3506.4	5167.8	492.46	228.3	294.91	917.59	1348.66	1011.45	1436.91	1390.77	401.42	1061.28	115.93	735.31	1820.99	1894.34	1865.8	--
MW0005598	5-Bromo-4-chloro-7-(phenylsulfonyl)-7H-pyrrolo[2,3-d]pyrimidine	C12H7BrClN3O2S	371.893	372.911	3.165	Benzene and substituted derivatives	Benzene and substituted derivatives	MS1	0.6878	rp	-	-	22484535	252723-17-4	-	13187.7	18043.2	8413.03	13114	12715.9	12447.9	18482.4	10273.9	7577.67	9926.96	12936.4	14990.2	16689	9623.07	4566.76	13842.1	10002.1	7494.97	12526.1	12694.8	12694.2	--
MW0116197	[4-(3,4-Dichlorophenyl)-5-(4-pyridyl)thiazol-2-yl]amine	C14H9Cl2N3S	319.977	320.989	4.4531	Heterocyclic compounds	Heterocyclic compounds	MS1	0.9742	rp	C14128	-	5282339	252198-68-8	-	13937.4	12999.8	12824.9	14461.3	14289.4	15051.8	18447.5	17960.1	16049.1	19149	17346.5	18616.8	17824.3	17007.9	10477.9	18264.7	18038	17826.1	16267.2	16275.8	16463.5	--
MW0106627	Ethyl (4-bromoanilino)acetate	C10H12BrNO2	550.953	257.005	12.1632	Aldehyde,Ketones,Esters	Esters	MS1	0.9336	rp	-	-	302643	2521-92-8	-	145331	140981	139516	143433	140645	149822	138205	134534	132743	134331	128871	141115	134173	122164	139763	121045	126727	127566	134391	133946	133917	--
MEDN1079	FFA(22:6)	C22H32O2	327.225	328.24	10.5014	FA	Oxidized lipids	MS2-Search-Local	0.7314	rp	-	-	-	25167-62-8	-	361.04	101.48	119.2	456.34	230.77	105.84	967.18	146.09	1305.74	1093.28	3349.67	1972.67	3190.49	2907.21	559.62	2985.93	3230.83	271.91	966.24	937.08	931.85	--
MW0124028	Ethyl 5-oxo-1-phenyl-4,5-dihydro-1H-pyrazole-4-carboxylate	C12H12N2O3	231.078	232.085	0.6891	Aldehyde,Ketones,Esters	Esters	MS1	0.6799	rp	-	-	12298630	25115-90-6	-	1938.34	275.15	3868.82	517.85	541.8	991.06	1816.24	463.22	2185.4	1417.24	1505.17	1005.13	1245.02	1827.13	500.1	3623.07	1594.42	1569.48	1088.41	1049.14	1093.2	--
MW0104828	2-Oxohexanoic acid	C6H10O3	130.059	130.063	2.7336	Organic acid And Its derivatives	Organic acid And Its derivatives	MS2-MetDNA	0.9747	rp	C00902	HMDB0001864	159664	2492-75-3	-	920567	916744	185227	519824	1.25931e+06	1.18197e+06	724564	445054	1.27368e+06	444502	788000	358430	814075	686800	271502	108263	313725	645797	713524	721468	717477	--
MW0115314	Spiramycin 1	C43H74N2O14	894.519	842.514	8.3657	Alcohol and amines	Alcohols	MS1	0.7932	rp	-	-	5289394	24916-50-5	-	157.96	749.75	193.25	655.94	102.75	968.64	488.49	832.57	661.87	1710.19	3569.35	1181.55	988.33	762.62	191.86	218.22	491.4	242.04	1162.49	1123.32	1167.09	--
MW0017167	cis-7,10,13,16,19-Docosapentaenoic acid	C22H34O2	367.223	330.256	11.4203	FA	FFA	MS2-MetDNA	0.9835	rp	C16513	HMDB0006528	5497182	24880-45-3	-	3759.89	5589.68	6554.43	4051.59	5373.66	1910.77	6348.22	4391.44	2987.17	3811.8	7238.74	1889.56	8085.27	6450.63	1226.88	4409.18	3840.12	5160.04	5868.28	5950.11	5941.21	ko01040
MEDL00447	AA	C20H32O2	303.224	304.24	10.5596	FA	Oxidized lipids	MS2-Search-Local	0.7748	rp	-	-	-	24880-40-8	-	39604	27131.7	41663.1	42654.8	22827.4	37826.7	50720.8	44745.3	73034.7	58049.1	105949	56829.6	73966.4	129552	81729.6	142398	135936	65082.8	79675.3	79523.6	79113	--
MEDN0825	13-methylmyristic acid	C15H30O2	241.212	242.225	10.7757	FA	FFA	MS2-Search-Local	0.8147	rp	-	HMDB0061707	151014	2485-71-4	-	7228.15	14680.5	6729.05	12906.4	12837.8	6824.28	3497.5	11881.3	3496.6	1532.79	8497.96	7568.17	1410.42	3811.45	3290.37	13006.2	13005.2	801.38	1972.96	2170.78	2040.46	--
MW0054193	Kalkitoxin	C21H38N2OS	365.267	366.271	0.7057	FA	Others	MS1	0.5722	rp	-	-	11176051	247184-89-0	-	987.83	985.19	1376.27	1181.76	1653.22	1330.57	776.2	513.02	600.46	648.22	465.57	768.11	954.46	1181.32	505.36	791.16	1355.66	210.28	654.68	676.69	580.22	--
MW0104879	3-(4-Methyl-1-piperazinyl)propanohydrazide	C8H18N4O	267.119	186.148	0.7346	Alcohol and amines	Amines	MS1	0.7462	rp	-	-	2400453	24636-93-9	-	1423.79	1178.9	5302.5	2130.43	2455.2	228.19	1934.84	2152.18	439.41	1050.23	1554.27	1816.39	689.27	2287.42	8495.42	6388.73	2549.7	1803.95	1253.81	1390.31	1423.85	--
MW0107895	l-Isoleucine	C6H13NO2	130.087	131.095	1.2041	Amino acid and Its metabolomics	Amino acids	MS2-MetDNA	0.8764	rp	C00407	HMDB0000172	6306	24629-25-2	-	9.28497e+06	3.09174e+06	1.31812e+07	2.96792e+06	3.47663e+06	2.2996e+06	5.19758e+06	2.20127e+06	1.01316e+07	8.08671e+06	6.21474e+06	4.5428e+06	6.81725e+06	1.06316e+07	8.09297e+06	1.71741e+07	1.0635e+07	1.31633e+07	8.64754e+06	8.65885e+06	8.63785e+06	ko00280,ko00290,ko00970,ko01100,ko01210,ko01230,ko02010,ko04974,ko04978,ko05131,ko05230
MW0010998	(2E)-4-Ethoxy-4-oxo-2-butenoic acid	C6H8O4	179.014	144.042	13.4514	Organic acid And Its derivatives	Organic acid And Its derivatives	MS2-Search-DB	0.5441	rp	-	HMDB0040207	5358902	2459/5/4	-	130181	339112	119588	90474.9	151809	197256	89647.1	28741.1	152858	143688	110206	83745.4	278071	488342	242417	126626	97981.4	629611	403946	373345	258202	--
MW0014290	3α,7α-Dihydroxy-12-oxocholanoic acid	C24H38O5	387.254	406.272	7.8759	Organic acid And Its derivatives	Organic acid And Its derivatives	MS2-Search-DB	0.767	rp	-	HMDB0000400	94235	2458/8/4	-	255040	228064	211093	144299	566522	266978	100695	104283	40446.6	62647.6	30157.6	26964.4	190351	66390.7	105355	66995.5	66311.8	186783	155166	155166	155310	--
MW0002730	2-Aminothiobenzamide	C7H8N2S	187.01	152.041	12.1369	Benzene and substituted derivatives	Benzene and substituted derivatives	MS1	0.7388	rp	-	-	1550990	2454-39-9	-	621.68	560.59	836.72	511.9	455.92	1095.57	529.65	159.49	730.13	337.37	307.79	440.31	743.43	568.68	843.49	561.8	508.27	1117.97	808.01	784.22	743.71	--
MW0153928	Miserotoxin	C9H17NO8	134.047	267.095	1.7056	Carbohydrates and Its metabolites	Carboxylic acids and derivatives	MS1	0.7148	rp	C08507	-	107795	24502-76-9	-	14335	9423.29	9516.56	21157.8	11320.2	18390.2	15144.2	36729.4	43747.8	68096.4	14006.4	68738.9	21235.9	15190.3	4742.24	6852.81	10056.3	14213.3	22057	22074.9	21744.6	--
MW0110027	Triethylene glycol methyl ether methacrylate	C11H20O5	231.123	232.131	4.2368	Aldehyde,Ketones,Esters	Esters	MS1	0.8405	rp	-	-	90523	24493-59-2	-	41258.8	45534.2	73923.3	22858.1	37373.1	54475.7	62607	35362.6	16174.4	23817.9	14955.3	20117.7	56997.6	61106.3	812653	24338.7	29840.6	22061.7	78783.1	79450.7	78928.4	--
MEDN1078	cis-EODA	C18H34O3	297.235	298.251	9.0087	FA	FFA	MS2-Search-Local	0.8243	rp	-	-	119250	2443-39-2	-	1028.99	1587.87	1875.46	953.48	1115.9	818.92	991.92	1368.29	934.07	533.77	1930.62	1729.62	2371.44	4369.79	13182.2	2432.07	2900.59	981.66	2551.66	2549.43	2589.02	--
MW0126399	Quinomethionate	C10H6N2OS2	232.983	233.992	4.4611	Aldehyde,Ketones,Esters	Esters	MS1	0.9328	rp	C14514	-	17109	2439-01-2	-	25377.3	26349.4	18493.1	20238.1	21668.8	21527.3	30018.2	29786.4	24586.2	25715.8	23306.3	30171.1	17442.5	30380.5	14649.4	22920.6	28570.3	22561.9	26348.8	26355.4	26138.1	--
MW0159349	Vidarabine;9-beta-D-Arabino furanosyl adenine monohydrate	C10H15N5O5	301.123	285.107	4.108	Nucleotide And Its metabolomics	Nucleotide and Its metabolomics	MS1	0.674	rp	C07195	HMDB0014340	32326	24356-66-9	-	3277.85	1572.75	1558.68	4375.27	3628.3	2122.33	3847.08	3374.51	2384.64	1290.56	2739.95	2027.77	3215.9	1967.37	1378.85	3157.03	2570.52	2933.38	3474.07	3415.45	3178.68	--
FDATN00706	Cephapirin Sodium	C17H16N3O6S2Na	479.998	445.038	1.1377	Others	FDA	MS1	0.5409	rp	-	-	23675312	24356-60-3	-	4060.52	726.48	2984.56	1541.72	1222.87	681.57	1779.28	1490.93	1777.61	1743.37	1171.56	733.42	2128.3	739.13	971.7	1826.56	1705.81	553.4	1555.58	1433.55	1476.33	--
ZINC5178634	Eicosanedioic acid	C20H38O4	719.521	342.277	10.3176	FA	FFA	MS1	0.9994	rp	-	-	75502	2424-92-2	-	1051.1	1144.44	2449.41	5105.81	328.09	7554.39	2493.95	1072.05	2629.59	2360.88	541.41	6517.42	1259.46	287.64	2426.31	1936.08	191.79	357.31	1726.09	1691.93	1726.07	--
FDATP00469	Econazole nitrate	C18H16Cl3N3O4	479.977	443.021	5.1425	Others	FDA	MS1	0.5816	rp	-	-	68589	24169-02-6	-	3367.93	6739.66	2827.83	2770.65	5846.64	5498.68	2111.79	4406.88	3596.61	2263.54	2451.1	1762.67	3969.05	3877.64	1986.33	1555.9	3171.66	2459.79	2621.91	2580.5	2577.73	--
MW0117404	2-(1-Piperidinyl)ethyl 1-phenylcyclopentanecarboxylate	C19H27NO2	272.172	301.204	0.7377	Aldehyde,Ketones,Esters	Esters	MS1	0.7012	rp	-	-	212328	24158-54-1	-	3457.49	2289.98	20931.8	2312.46	2740.24	1715.25	1988.41	971.79	2534.98	2056.79	2101.62	1422.19	6972.8	2386.28	3921.03	3756.6	2333.73	5653.25	3619.97	3675.3	3671.67	--
MW0142022	2,3-Dinor-8-iso prostaglandin F1alpha;2,3-Dinor-8-iso PGF1alpha	C18H30O5	327.217	326.209	7.1965	Hormones and hormone related compounds	Hormones and hormone related compounds	MS2-Insilico	0.5759	rp	-	-	5283032	240405-20-3	-	46871.8	54097	40319.8	9148.9	76705.4	28451.4	33206.3	12983.6	102466	7266.5	25268	18206.2	17021.5	17086.9	47625.3	14347.5	54442.8	31380.8	35638.3	35468.7	35471.5	--
MEDP0046	Hexanoyl Glycine	C8H15NO3	345.213	173.105	0.7472	Amino acid and Its metabolomics	Amino acid derivatives	MS1	0.8107	rp	-	HMDB0000701	99463	24003-67-6	-	8643.73	2245.95	19733.7	2522.26	1760.51	3870.07	3543.33	1314.26	5653.49	1955.31	3051.32	2869.04	8729.18	6820.9	10689.6	10065.9	5055.96	8461.18	6273.13	6292.09	6195.25	--
MW0009939	Tolnaftate	C19H17NOS	306.101	307.103	3.4971	Benzene and substituted derivatives	Benzene and substituted derivatives	MS1	0.7447	rp	D00381	HMDB0005005	5510	2398-96-1	-	1752.04	5531.44	849.48	3284.12	1728.77	3508.98	3202.23	1518.46	1421.67	1772.73	2338.25	2158.06	2209.12	2658.95	34250.9	1519.41	875.3	1399.24	4035.83	4038.45	4066.27	--
MW0120331	4-Chloro-1-benzothiophene-2-carboxylic acid	C9H5ClO2S	246.942	211.97	4.6855	Organic acid And Its derivatives	Organic acid And Its derivatives	MS1	0.5487	rp	-	-	3854516	23967-57-9	-	533.61	246.62	1091.71	633.58	788.58	620.17	1079.6	471.4	389.01	149.42	898.43	962.36	598.54	315.33	125.57	235.61	809.37	523.88	547.66	552.02	494.01	--
MW0103262	β-Muricholic acid	C24H40O5	443.24	408.288	6.7426	Bile acids	Bile acids	MS2-Search-DB	0.6857	rp	C17726	HMDB0000415	5283853	2393-59-1	-	44448.1	28981.8	51458	32954.3	21776.2	17556.3	30799.6	4385.05	9971.42	5484.77	8383.39	722.89	9855.81	30334.5	22329.8	32284	20443.5	838.14	28572.5	26076.8	26862.2	--
MEDN1077	alpha-Muricholic acid	C24H40O5	407.28	408.288	6.3887	Bile acids	Bile acids	MS2-Search-Local	0.8183	rp	-	-	5283852	2393-58-0	-	1.71776e+06	4.78721e+06	2.44509e+06	2.44579e+06	2.52763e+06	439500	1.80644e+06	194280	4.16914e+06	508840	1.42453e+06	194665	1.18448e+06	1.61006e+06	1.01573e+06	3.31368e+06	1.37535e+06	367896	2.49232e+06	2.49026e+06	2.5047e+06	--
MW0107151	Glycyl-Tryptophan	C18H15N3O6	368.082	369.096	1.1876	Organic acid And Its derivatives	Phosphoric acids	MS1	0.6866	rp	-	HMDB0028852	92181	2390-74-1	-	27587.1	8841.01	20805.8	6745.66	8722.33	7848.16	6879.39	4684	13391.4	8231.53	8267.2	7803.26	13716.5	13279.9	16048.3	14665.8	15882.2	15533.6	13589.1	12563.6	13436.3	--
MADN0585	N-heptanoylglycine	C9H17NO3	186.113	187.121	3.5504	Amino acid and Its metabolomics	Amino acid derivatives	MS1	0.8971	rp	-	HMDB13010	10932172	23783-23-5	-	101852	85692.3	67148	59824	51079.2	66724.6	61032.5	82540.8	46271.6	80703.3	85257.3	68700.4	57604.7	76218.2	105562	80037.7	48594.2	51880.3	90482.1	91034.5	90865.3	--
MW0005043	4-Hydroxy-2-chlorobiphenyl	C12H9ClO	223.028	204.034	10.7753	Benzene and substituted derivatives	Benzene and substituted derivatives	MS2-Search-DB	0.5442	rp	C14755	-	79688	23719-22-4	-	8271.17	4799.23	10538.4	3249.53	4638.6	3677.41	4656.3	7458.64	2573.84	2427.74	2328.94	2298.53	2520.87	3183.61	2765.88	3744.39	4136.83	3525.56	50823.1	50236.4	50770.5	--
MW0124489	Isopentenyl adenine	C10H13N5	255.107	203.117	0.7137	Heterocyclic compounds	Heterocyclic compounds	MS1	0.7708	rp	C04083	-	92180	2365-40-4	-	4444.49	4483.43	14431.5	4225.79	2187.14	2045.51	6596.07	3033.39	42619.2	18294.6	4378.81	8244.07	49957.8	12193.6	14797.4	22426	11056.2	44378.7	16469.2	16525.3	16496.3	--
MW0054414	L-Palmitoylcarnitine	C23H45NO4	418.325	399.335	9.1615	FA	CAR	MS2-MetDNA	0.8351	rp	C02990	HMDB0000222	11953816	2364-67-2	-	330000	755803	23649.6	848822	632065	12270.1	115415	659102	281153	43964.6	952958	604537	301193	2.50673e+06	2.19778e+06	2.53142e+06	1.41739e+06	878024	512130	509239	496513	ko00071,ko01212
MW0117182	1-Methyl-1H-benzimidazole-2-thiol	C8H8N2S	245.042	164.041	3.3531	Benzene and substituted derivatives	Benzene and substituted derivatives	MS1	0.586	rp	-	-	1522244	2360-22-7	-	26725.1	37010.7	7483.26	22066.9	47336.4	43292	30194.5	21790.9	43732.6	16747.8	28931.8	16664.3	5809.55	19967.4	5242.6	1555.05	6949.21	20042.4	21538.1	22017.2	21955.8	--
MW0107223	Heptenophos	C9H12ClO4P	249.011	250.016	3.4164	Organic acid And Its derivatives	Phosphoric acids	MS1	0.7009	rp	C18660	HMDB0031793	62773	23560-59-0	-	1047.32	802.01	221.34	1029.93	204.13	1256.4	630.55	557.18	819.31	506.15	1111.54	264.95	1432.44	646.25	316.67	328.19	354.02	637.06	1094.65	1140.11	931.55	--
MW0146546	Batrachotoxin	C31H42N2O6	573.271	538.304	4.7519	Heterocyclic compounds	Heterocyclic compounds	MS1	0.9043	rp	C13750	-	6324647	23509-16-2	-	23517.5	32556	22726	18487.1	30873.4	22469.2	19572.8	27707.8	21891.4	18237.4	21129.1	15721.5	33701.4	20223.4	30675.3	21350.6	23244.9	36484.2	26173.5	26027.6	25440.7	--
MEDN0529	Fluorescein	C20H12O5	435.024	332.068	3.5641	Benzene and substituted derivatives	Benzene and substituted derivatives	MS1	0.6631	rp	-	HMDB0014831	16850	2321/7/5	-	378.5	376.81	523.46	651.31	669.28	767.05	339.19	1189.73	975.1	1012.85	1198.58	464.91	2394.83	2055.53	922.3	1877.24	1657.2	231.45	756.61	710.74	807.85	--
MW0151765	Irehine	C23H39NO	380.257	345.303	8.5653	Alcohol and amines	Amines	MS1	0.5964	rp	C10810	-	442978	2309-39-9	-	8388.98	339.19	9710.67	7761.06	6306.03	5705.31	7793.26	10064.7	7913.17	9704.85	7717.3	10171.6	628.39	24267.7	26161.7	28267.6	16477.3	1800.98	4068.8	4166.03	4050.42	--
MW0014242	3-Oxocholic acid	C24H38O5	405.264	406.272	5.4001	Organic acid And Its derivatives	Organic acid And Its derivatives	MS2-Search-DB	0.7773	rp	-	HMDB0000502	5283956	2304-89-4	-	2798.93	142754	3682.62	32205.5	3629.44	2232.6	13303.5	11597.4	286.31	2752.31	2709.34	7348.4	2793.14	3136.71	14779.6	1809.75	2839.43	9745.01	7724.62	10330.6	7018.79	--
MEDN1417	(±)13-HpODE	C18H32O4	311.222	312.23	8.8075	FA	Oxidized lipids	MS2-Search-Local	0.8045	rp	C04717	HMDB0003871	-	23017-93-8	-	313685	160896	358699	67522	448273	245650	276704	125366	871705	86940	132227	50869.9	246289	586315	373916	268770	810955	497207	321122	321486	321485	ko00591,ko01100
MW0117248	1-Phenyl-1,2,3,4-tetrahydroisoquinoline	C15H15N	180.118	209.12	2.3508	Heterocyclic compounds	Heterocyclic compounds	MS1	0.6135	rp	-	-	100137	22990-19-8	-	818.8	930.68	115.91	988.04	555.17	970.29	1426.69	1428.81	585.09	1235.47	797.69	526.22	851.09	1322.25	297.08	970.81	548.46	881.33	923.5	988.28	1036.31	--
MW0117598	2-(4-Methoxy-2,3-dihydrofuro[2,3-b]quinolin-2-yl)propane-1,2-diol	C15H17NO4	444.082	275.116	2.974	Alcohol and amines	Alcohols	MS1	0.7351	rp	C10662	-	442897	22964-77-8	-	8094.29	7229.31	777.84	1827.17	659.48	373.54	7805.77	14500.7	8135.34	8516.21	303.64	3607.86	9063.08	5108.99	3950.23	2060.4	3614.44	6541.96	6307.55	6307.92	6333.27	--
MW0109075	Peramivir	C15H28N4O4	312.178	328.211	10.778	Others	Medicine	MS1	0.8413	rp	-	-	154234	229614-55-5	-	7153.44	6104.33	8371.39	9027.95	8905.16	9666.69	9761.19	12510.2	11699.1	11826	12514.3	12180.5	11851.2	14688.8	9763.92	14958.9	13472.1	15087.5	10689.5	10757.8	10786.5	--
MEDP1024	Leu-Val	C11H22N2O3	185.166	230.163	2.1261	Amino acid and Its metabolomics	Small Peptide	MS1	0.7473	rp	-	HMDB0029131	6993115	22906-55-4	-	3858.28	4357.71	36623.3	1707.73	4139.72	2476.51	1804.01	268.65	6769.61	3225.54	3823.86	531.8	7451.95	2574.8	10032	3521.67	593.6	8586.56	7292.3	7340.95	7357.28	--
MW0054126	Isopropyl (9Z,12Z)-9,12-octadecadienoate	C21H38O2	357.264	322.287	9.5043	Aldehyde,Ketones,Esters	Esters	MS1	0.6293	rp	-	-	5352860	22882-95-7	-	2467.53	2466.31	3891.02	4109.45	3238.53	2794.38	1900.35	897.21	1716.58	137.44	4327.55	7311.59	141.27	1350.66	163.16	133.63	259.81	1633.02	1364	1351.46	1363.92	--
[truncated: 2,865 more rows]

## Sheet: pos_ALL_gut_sample_data
Index	Compounds	Formula	Precursor(g/mol)	Mass(g/mol)	RT(min)	Class I	Class II	MS_level	score	source	cpd_ID	HMDB	Pubchem CID	CAS	Metlin	wt_1_gm	wt_2_gm	wt_3_gm	wt_5_gm	wt_7_gm	wt_8_gm	db_1_gm	db_2_gm	db_4_gm	db_5_gm	db_6_gm	db_8_gm	DA_1_gm	DA_3_gm	DA_4_gm	DA_5_gm	DA_6_gm	DA_8_gm	mix01	mix02	mix03	kegg_map
[truncated: 14,163 more rows]

[truncated: 4 more sheets: neg_ALL_plasma_sample_data, pos_ALL_plasma_sample_data, neg_ALL_testis_sample_data, pos_ALL_testis_sample_data]
